# Supplementary material for: Benefits and Challenges with Applying Unique Molecular Identifiers in Next Generation Sequencing to Detect Low Frequency Mutations
Source: PLoS One. 2016 Jan 11;11(1):e0146638. doi: 10.1371/journal.pone.0146638 (PMC4709065; doi:10.1371/journal.pone.0146638)
Supplement: S1 Table — All UID clusters were listed by consensus sequence, total read number, and alteration rate at each nucleotide position of the amplicon. (XLSX) [file pone.0146638.s001.xlsx]

## Sheet: FGFR3_E14_Platinum
		pos1	pos2	pos3	pos4	pos5	pos6	pos7	pos8	pos9	pos10	pos11	pos12	pos13	pos14	pos15	pos16	pos17	pos18	pos19	pos20	pos21	pos22	pos23	pos24	pos25	pos26	pos27	pos28	pos29	pos30	pos31	pos32	pos33	pos34	pos35	pos36	pos37	pos38	pos39	pos40	pos41	pos42	pos43	pos44	pos45	pos46	pos47	pos48
		Chr:1807819	Chr:1807820	Chr:1807821	Chr:1807822	Chr:1807823	Chr:1807824	Chr:1807825	Chr:1807826	Chr:1807827	Chr:1807828	Chr:1807829	Chr:1807830	Chr:1807831	Chr:1807832	Chr:1807833	Chr:1807834	Chr:1807835	Chr:1807836	Chr:1807837	Chr:1807838	Chr:1807839	Chr:1807840	Chr:1807841	Chr:1807842	Chr:1807843	Chr:1807844	Chr:1807845	Chr:1807846	Chr:1807847	Chr:1807848	Chr:1807849	Chr:1807850	Chr:1807851	Chr:1807852	Chr:1807853	Chr:1807854	Chr:1807855	Chr:1807856	Chr:1807857	Chr:1807858	Chr:1807859	Chr:1807860	Chr:1807861	Chr:1807862	Chr:1807863	Chr:1807864	Chr:1807865	Chr:1807866
UID cluster	read#	C	G	A	G	G	A	C	A	A	C	G	T	G	A	T	G	A	A	G	A	T	C	G	C	A	G	A	C	T	T	C	G	G	G	C	T	G	G	C	C	C	G	G	G	A	C	G	T
AAAATAATCGTCTTTGGTTTGG	723	0.00414938	0.00138313	0.00691563	0	0.00138313	0.00414938	0.00138313	0.0373444	0.00414938	0.00138313	0.00138313	0.00414938	0	0.00691563	0.00138313	0	0.00691563	0.00829876	0	0.00138313	0.00414938	0	0.00829876	0.00138313	0.00414938	0	0	0.00414938	0.00414938	0.00414938	0	0.00414938	0.00138313	0	0	0.00414938	0.00138313	0.00138313	0.00138313	0.00414938	0.00414938	0	0	0	0.0055325	0	0	0.00138313
AAACAGAAGTTGTATTTGAGAA	672	0.00446429	0.0014881	0.00595238	0	0	0.0104167	0	0.00446429	0.00297619	0.0014881	0	0.00446429	0	0.00446429	0.00446429	0	0.00744048	0.0014881	0	0.00446429	0.0014881	0	0.00446429	0	0.0342262	0	0.00446429	0.0014881	0.014881	0.0014881	0.0014881	0.0014881	0	0	0	0.0014881	0.0014881	0	0	0	0.00446429	0.0014881	0	0.00744048	0.00892857	0	0.00446429	0.00595238
AAATGTCCGCAACTACATGTGT	740	0.0027027	0.00540541	0.0027027	0.0027027	0	0.00810811	0.0027027	0.00540541	0	0.0027027	0	0.0027027	0.0027027	0.0027027	0.0027027	0.0027027	0.0027027	0.0027027	0.0027027	0.00540541	0.0027027	0	0.0027027	0	0.0027027	0	0.0027027	0	0.00540541	0.0027027	0	0	0.0027027	0.0027027	0	0.00540541	0	0	0	0.0027027	0.0027027	0.0027027	0	0.0027027	0.0472973	0	0	0
ACGTACTGAAGAATAGGGACGA	594	0.00673401	0	0.00673401	0	0	0.0016835	0.00505051	0	0.0016835	0.00505051	0	0.00841751	0	0.0016835	0	0.0016835	0.00505051	0.00673401	0.0016835	0.00841751	0.00673401	0	0.0016835	0	0	0	0.00505051	0	0	0.0117845	0	0.0016835	0.00505051	0	0	0	0	0.0016835	0	0	0	0.0016835	0	0.00505051	0.0016835	0	0	0
TGAGTGCCTCCGCTCATTTCCC	600	0	0	0.00333333	0.005	0.00333333	0	0	0.00333333	0.00666667	0.00333333	0	0.00333333	0.00333333	0.005	0.00333333	0	0.00166667	0.005	0.00333333	0.005	0.00333333	0	0.00166667	0	0.00666667	0	0.005	0.00333333	0.005	0.00333333	0	0.00333333	0	0	0	0	0	0	0.00333333	0.00333333	0	0	0.00333333	0.005	0.00666667	0	0.005	0
TGATATTGTCTCGATGAGCGCT	729	0	0.00274348	0.00274348	0.00274348	0	0.0137174	0	0.00823045	0.00274348	0.00274348	0.00274348	0.00823045	0.00274348	0.00274348	0.00823045	0.00274348	0	0.00274348	0	0.00274348	0.00274348	0	0.00274348	0	0.00548697	0.00548697	0.00274348	0	0.00548697	0.00823045	0.00274348	0.00274348	0	0.00274348	0	0.145405	0	0	0.00274348	0	0.00274348	0	0.00274348	0.00274348	0.00274348	0	0	0.00274348
TAATCTAGTGCGTGAAAATTAT	625	0.0032	0.0032	0.0032	0.0032	0	0.0112	0.0048	0.0064	0.0048	0	0.0032	0.0032	0	0	0.0032	0.0064	0	0.0048	0	0.0192	0	0	0	0	0.0048	0	0.0032	0	0.0064	0.0048	0.0064	0	0.0032	0.0032	0	0	0	0.0048	0	0.0048	0	0	0	0.0032	0.0048	0.0032	0	0
TGATTCGGCACTGTTTAGGTTC	715	0	0.0027972	0.00559441	0	0	0.0125874	0.0041958	0.0041958	0.00559441	0	0.0027972	0.00559441	0	0.0027972	0.0041958	0.0027972	0.00839161	0.0041958	0.0027972	0.00699301	0.00559441	0.0027972	0.0027972	0	0.0027972	0	0.00699301	0	0.00839161	0.0237762	0	0.0027972	0.0027972	0	0.0013986	0.00559441	0.0027972	0	0	0	0.00699301	0	0	0.00559441	0.0041958	0	0	0.00559441
TGATTGGAGCGGAGGTCCACGC	563	0	0	0.0071048	0	0	0	0	0.0035524	0.0035524	0.0035524	0	0.0124334	0	0.0035524	0.0035524	0	0.0035524	0.0071048	0	0.0035524	0	0	0.0071048	0.0035524	0.0035524	0	0.0035524	0	0.0213144	0.0035524	0	0.0035524	0.0035524	0	0	0.0035524	0	0	0.0035524	0	0.0035524	0	0	0	0.0035524	0	0.0035524	0.0035524
TGATTTCTTGGAGAGAATGTGA	765	0	0	0.00261438	0.00261438	0.00261438	0.00522876	0.00522876	0.00261438	0.00522876	0.00261438	0	0.00261438	0.00261438	0.00522876	0	0	0.00261438	0.00653595	0	0.00261438	0.00261438	0.00261438	0	0	0.00653595	0.0104575	0.00261438	0.00261438	0.00522876	0.00261438	0	0	0	0	0.00261438	0.00653595	0	0	0	0	0.00261438	0.00261438	0.00392157	0.00261438	0.00261438	0	0	0.00915033
TGCACGACGATCACGCGGTATC	795	0.00125786	0	0.00125786	0	0	0.00377358	0	0	0.00754717	0.00251572	0	0.00377358	0	0.00251572	0.00628931	0	0.00377358	0.00377358	0	0	0.00251572	0.00125786	0	0.00125786	0.00125786	0	0.00377358	0	0.00377358	0.00251572	0.00125786	0.00125786	0	0	0.00125786	0.00251572	0.00251572	0	0.00377358	0	0.00251572	0.00125786	0	0	0	0	0.00251572	0
TGCATGCCTAAGGAGTTAGGAG	767	0.00391134	0.00130378	0.00130378	0	0	0.00130378	0	0.00521512	0.00391134	0.00391134	0.00130378	0.00130378	0	0.00521512	0.00391134	0	0.0065189	0.00130378	0	0.00782269	0.00130378	0	0.00130378	0	0	0.00130378	0.00130378	0.00130378	0.00782269	0.00130378	0	0	0.00130378	0.00391134	0.00130378	0.00521512	0	0.00130378	0.00130378	0	0.00521512	0	0.00130378	0.00391134	0.00391134	0.00260756	0	0.0169492
TGTAGCATTGGGCGAAGGATAG	668	0	0.00299401	0.011976	0.00149701	0.00299401	0.00449102	0.00149701	0	0.00449102	0	0.00299401	0.00299401	0.00149701	0.00149701	0.00149701	0	0.00598802	0.00299401	0	0.00299401	0.00898204	0	0	0.00149701	0.00149701	0.00149701	0	0	0.00299401	0.00299401	0.00149701	0.00149701	0	0.00299401	0	0.00898204	0	0	0.00149701	0.00149701	0.00149701	0	0	0.00449102	0.0269461	0	0	0
TACATACGGTGGACGAGTGGGG	765	0	0.00130719	0.00130719	0	0	0.00261438	0.00130719	0.0117647	0.00522876	0.00130719	0	0.00653595	0	0.00653595	0.00261438	0.00261438	0.00261438	0.00522876	0.00522876	0.00130719	0.00261438	0	0.00130719	0	0.00261438	0.00130719	0.00261438	0	0.00261438	0.00130719	0.00261438	0	0	0.00261438	0	0.00130719	0.00130719	0.00261438	0.00130719	0.00130719	0.00130719	0	0	0.00130719	0.00130719	0.00130719	0	0
ACGCAGCTTATTTGCGGTCGGG	696	0	0	0.00143678	0	0	0.00143678	0.00431034	0.00431034	0.00143678	0	0	0.00862069	0.00143678	0.00862069	0.00431034	0	0.00143678	0.00431034	0	0.00143678	0	0.00143678	0	0	0.00431034	0	0.00431034	0	0.00143678	0.00431034	0	0.00143678	0.00143678	0	0	0.00143678	0	0	0.00143678	0	0.00143678	0.00143678	0	0	0.00431034	0	0.00431034	0.00862069
TGCATGGACAACTAAACGATTC	772	0.00259067	0	0.00388601	0	0.00259067	0.00259067	0.00259067	0.00388601	0.00388601	0	0	0.00647668	0.00259067	0.00388601	0.00906736	0.011658	0	0.0103627	0	0.00388601	0.00388601	0.00518135	0.00388601	0.00259067	0	0	0.00388601	0	0.00388601	0.00388601	0	0.00518135	0	0.00388601	0.00388601	0.00388601	0.00388601	0	0.00259067	0	0.00388601	0	0.00259067	0	0.00906736	0.00518135	0.00259067	0.0427461
TGCATTTGCCAATATGAACGCT	738	0	0.00271003	0	0	0	0.0948509	0	0.00135501	0.00135501	0.00271003	0	0.00271003	0	0.00542005	0.0121951	0	0.0108401	0.00271003	0	0.00271003	1	0	0.00135501	0	0.00271003	0.00135501	0	0	0.00271003	0.00135501	0.0121951	0.00135501	0	0.00135501	0	0.00271003	0.00271003	0.00135501	0	0.00135501	0.00271003	0	0.00135501	0.00135501	0.00677507	0.00271003	0.00542005	0.00135501
TGTCAAGAAGGGGTAGTTCAAA	736	0	0	0.00271739	0.0013587	0	0.00679348	0.0013587	0.998641	0.00407609	0	0.0013587	0.00271739	0.0013587	0.0013587	0.00271739	0	0.00815217	0.0013587	0	0.00407609	0.0013587	0	0.0013587	0.00271739	0.00407609	0	0.00407609	0.0013587	0.00271739	0.0013587	0	0	0	0	0	0.00407609	0.0013587	0	0.0013587	0.0013587	0.00271739	0	0	0.00271739	0.00407609	0.00271739	0.0013587	0.00679348
TGCTCAATTCAGAGTCTTGCCA	740	0.0027027	0.00405405	0.0135135	0	0.0027027	0.0540541	0.0027027	0.00405405	0	0.00405405	0.0027027	0.00405405	0	0.0148649	0.00945946	0	0.0027027	0.00810811	0	0.00540541	0.00540541	0	0	0.0027027	0.00405405	0	0.00540541	0.0027027	0.00405405	0.00405405	0	0.0027027	0	0.00810811	0	0.00405405	0	0	0.0027027	0.00405405	0	0.0027027	0	0.0027027	0.00405405	0	0	0.00405405
TGCCGACCTATTTTCGCCGAAT	774	0.00129199	0.00129199	0.00129199	0.00129199	0	0.00258398	0.00129199	0.00258398	0	0.00129199	0.00129199	0.00129199	0	0.00258398	0.00129199	0	0.00258398	0.00387597	0	0.00516796	0.00258398	0	0	0.00258398	0.00258398	0	0.00258398	0	0.00645995	0.00258398	0.00129199	0	0.00129199	0	0	0.00258398	0.00129199	0.00129199	0	0	0.00129199	0.00129199	0.00129199	0.00258398	0.00129199	0	0.00129199	0.00387597
TGCCGTACATGATCTAGGAAAA	688	0	0	0.00290698	0	0.00290698	0.00872093	0.00290698	0.0319767	0.00290698	0	0.00290698	0.00436047	0	0.0159884	0.00872093	0	0.00290698	0.0741279	0	0.00290698	0.00290698	0	0	0	0.00290698	0	0.00726744	0	0.00436047	0.00436047	0.00290698	0	0.00290698	0.00290698	0	0.00436047	0.00290698	0.00290698	0.00290698	0	0.00290698	0.00290698	0.00290698	0.00726744	0.00581395	0	0	0.00436047
TGCCGCTAGTTGACCTGTCGAA	668	0	0	0.00748503	0.00299401	0	0.011976	0.00299401	0.011976	0.011976	0.00299401	0.00299401	0.00449102	0	0.00299401	0.00748503	0	0.00299401	0.011976	0.00449102	0.00299401	0.00299401	0	0.00299401	0.00299401	0.00299401	0	0	0.00299401	0	0.00299401	0.00299401	0.00299401	0	0.00299401	0	0	0	0	0	0	0.00299401	0	0.00299401	0.00299401	0	0	0	0.00299401
TGCGAAAATGGCACTTTGATAA	811	0.00246609	0.00246609	0.00246609	0.00246609	0.00246609	0.00246609	0	0.00246609	0	0.00246609	0.00246609	0	0	0.00863132	0.00246609	0	0.00493218	0.00493218	0	0	0	0	0.00246609	0	0.00616523	0	0	0	0.00616523	0	0	0.00246609	0.00246609	0.00493218	0	0.00493218	0	0	0.00246609	0	0.00616523	0.00246609	0.00246609	0.00246609	0.00616523	0	0	0.00493218
TGCGCTATTGGAAGCTAGACTT	664	0.00301205	0.00301205	0.00301205	0.00301205	0.00301205	0.00753012	0.00753012	0.00753012	0.00451807	0	0	0.00451807	0.0060241	0.00301205	0.00301205	0	0	0.00301205	0	0.00301205	0.0105422	0	0	0	0.00451807	0.00301205	0.00451807	0.00301205	0	0.00301205	0.00451807	0	0.00301205	0.00451807	0	0.00301205	0.00903614	0	0.00301205	0.00301205	0.00301205	0	0	0	0.00451807	0	0.00301205	0.0060241
TGCGTTCGCGCTATTATCGGCG	827	0.00483676	0	0.00241838	0.00241838	0	0.00483676	0.00120919	0.00362757	0.00362757	0	0	0.00604595	0	0.00604595	0.00241838	0.00120919	0.00362757	0.00362757	0	0.00120919	0.00362757	0	0.00120919	0	0.00604595	0.00120919	0.00241838	0	0.00120919	0.00241838	0	0.00120919	0.00362757	0.00120919	0.00120919	0.00120919	0	0	0	0	0.00604595	0.00241838	0	0.00120919	0.00725514	0.00120919	0.00120919	0.00241838
ATGCATAGATCCGGCTTTGCTC	521	0.00383877	0.00383877	0	0	0.00383877	0.00383877	0.00383877	0.318618	0.00383877	0.00383877	0.00383877	0.00383877	0	0.00383877	0.00383877	0.00383877	0.00767754	0.00959693	0	0.00383877	0.00383877	0	0	0	0.00383877	0	0	0	0.00383877	0.00767754	0	0	0	0.00383877	0.00383877	0.00383877	0.998081	0	0.00383877	0.00383877	0.00383877	0	0	0	0	0	0	0.00767754
TGCGGAATTGCTGCTTCATTTC	421	0	0	0.0023753	0	0.0023753	0.0023753	0	0	0.0023753	0	0	0	0	0	0.0023753	0	0.0023753	0	0	0	0.0023753	0	0	0.00712589	0.00712589	0	0.00712589	0.0023753	0.0023753	0.0190024	0	0	0.0023753	0.0023753	0.0023753	0.00712589	0	0.0023753	0.0166271	0.0023753	0.0118765	0	0	0.00712589	0.0118765	0	0.0023753	0.00475059
TGCGGCACGGGTTCTGATCAAT	557	0	0	0.005386	0	0.00179533	0.00179533	0	0.00179533	0.005386	0	0	0.010772	0	0.00897666	0.005386	0	0.00179533	0.010772	0	0.00179533	0.00718133	0.00179533	0	0.00179533	0.010772	0	0.005386	0.005386	0.00179533	0.00179533	0	0.00179533	0	0	0	0.005386	0.00179533	0.00179533	0.00179533	0	0	0	0	0	0.005386	0	0.00179533	0
TGCGGGATTGCGACAGGCGGGC	814	0.00982801	0	0.0110565	0	0	0.0036855	0.0135135	0.0036855	0.002457	0.00859951	0.0012285	0.0110565	0	0.0012285	0.0036855	0.0012285	0.00982801	0.0110565	0	0.0036855	0.00859951	0	0	0	0.0036855	0.0012285	0.0036855	0.0012285	0.00859951	0.0036855	0.0012285	0.0012285	0.002457	0	0	0.0036855	0.0012285	0.0012285	0	0.0012285	0	0.0012285	0.0012285	0.0012285	0.0479115	0.0012285	0.0012285	0.00859951
TGCGGGCCGGAGCCTATCGGTC	667	0.0029985	0.0029985	0.0029985	0	0.0029985	0	0	0.011994	0.0029985	0	0.0089955	0.005997	0	0	0.0029985	0	0.005997	0.0089955	0	0.0029985	0.0029985	0	0	0.0029985	0	0	0	0.0029985	0.005997	0.005997	0	0	0	0	0	0.005997	0	0	0	0.0029985	0.0089955	0	0.0029985	0.0029985	0.0029985	0.0029985	0	0.0029985
TGCGTAGGAGACTATCCACGTT	651	0.00460829	0.00460829	0.0030722	0.0030722	0	0.00768049	0.0030722	0	0	0.0030722	0	0.015361	0	0.00460829	0	0	0.0030722	0.00921659	0	0.00768049	0.00614439	0	0	0.0030722	0.00460829	0.00460829	0	0	0.00460829	0.0230415	0	0.0030722	0	0.0030722	0.0030722	0.00460829	0.0030722	0	0	0.0030722	0.0030722	0.00460829	0	0.0030722	0.0030722	0.00460829	0.0030722	0.00614439
TGCTACACACTTTCTCAACCCG	686	0.00437318	0	0.00145773	0	0	0.00145773	0	0.00437318	0.00145773	0.00145773	0	0.00145773	0.00437318	0.00145773	0.00437318	0.00145773	0.00437318	0.0058309	0.0102041	0	0	0	0	0.00145773	0.00437318	0.00145773	0.00437318	0	0.00437318	0.00145773	0	0.00145773	0	0.00437318	0.00145773	0.00874636	0	0	0.00145773	0	0	0	0	0.00437318	0.0058309	0	0	0.00437318
TGCTCACTTCGTCTACCTCTAA	738	0	0	0.00135501	0	0	0.00135501	0.00135501	0	0.00406504	0	0.00542005	0.00271003	0	0	0.00542005	0	0.00406504	0.00406504	0.00135501	0	0.00542005	0	0.00406504	0.00135501	0	0.00406504	0	0	0	0.00406504	0	0	0.00135501	0.00135501	0	0.00406504	0	0.00135501	0.00135501	0	0.00542005	0	0.00135501	0.00135501	0.00135501	0	0	0.00406504
TGCTTATGTCACGGACCAGGAT	737	0.0027137	0.0027137	0	0.0027137	0	0.0027137	0	0.0230665	0.0027137	0	0.0027137	0.0027137	0	0.0027137	0.0027137	0	0.00542741	0.00678426	0	0.0027137	0.00678426	0	0	0	0.0027137	0	0.00678426	0	0.0027137	0.0027137	0	0	0	0	0.0027137	0.00678426	0	0.00678426	0	0	0.0027137	0	0.0027137	0	0	0	0.0027137	0.00678426
TGTTTGGGGTTACGTGAGAACG	685	0.00145985	0	0.010219	0	0.00145985	0.00145985	0	0	0	0.00145985	0	0.00437956	0	0.00583942	0.00437956	0	0.00583942	0	0.00437956	0.00875912	0.00437956	0.00145985	0.00437956	0	0.00145985	0	0.00583942	0	0.010219	0.00583942	0	0	0.00437956	0	0	0.00145985	0	0	0	0	0	0	0.00437956	0.00145985	0.020438	0.00437956	0.00145985	0.010219
TGTTTTACGGACAACCTACCGT	778	0	0	0.0192802	0	0.00257069	0	0.00514139	0.00385604	0.00385604	0	0	0.0102828	0.00257069	0.0102828	0.00385604	0	0.00771208	0.00514139	0	0.00257069	0.00257069	0	0	0.00257069	0.00642674	0.00257069	0.00385604	0	0.00385604	0.00514139	0	0	0	0.00257069	0	0	0.00257069	0.00385604	0.00385604	0	0.00642674	0	0.00385604	0	0.00257069	0	0.00257069	0
ACGCGTAGCGCGTAATTTGTTG	525	0.00380952	0	0.00571429	0	0	0.00571429	0.00761905	0.00380952	0	0.00571429	0	0	0.00571429	0.00761905	0	0.00380952	0.00571429	0.00380952	0.00380952	0.00761905	0.00571429	0	0.00380952	0	0.00761905	0	0.00380952	0	0.00761905	0.00571429	0	0	0	0	0	0.00380952	0	0.00380952	0	0	0.00380952	0	0	0	0.00761905	0	0.00380952	0.00380952
TGGAATTTATTGTGTGTGTGTA	671	0.00149031	0	0.00447094	0.00149031	0	0.00447094	0	0.00149031	0.00298063	0.00298063	0	0.00149031	0	0.00447094	0.00149031	0	0.00596125	0.00745156	0.00149031	0	0	0	0	0.00298063	0.00447094	0	0.00298063	0.00149031	0.00447094	0	0.00149031	0.00149031	0	0.00149031	0	0	0.00149031	0	0	0.00447094	0.00298063	0	0	0.00149031	0.00298063	0	0.00149031	0.00149031
TGGAATATGCATTGTAGTCATT	640	0.0078125	0.0015625	0.0046875	0.0046875	0	0.0109375	0.0046875	0.00625	0.0046875	0	0.0046875	0.00625	0	0.025	0.0015625	0	0.00625	0.0015625	0	0.00625	0.0015625	0	0	0.0015625	0.0046875	0.0015625	0.0078125	0	0.0015625	0	0	0.0015625	0	0	0.00625	0	0	0.0078125	0.0046875	0.0015625	0.00625	0	0	0	0.0046875	0	0.0015625	0.0078125
TGGAATGAGGCTACTGAACATT	809	0.00370828	0	0.00370828	0	0	0.00370828	0.00370828	0.00370828	0.00370828	0	0	0	0	0.00247219	0.00370828	0.00370828	0.0284302	0.013597	0	0.00247219	0.00370828	0	0.00247219	0.00247219	0	0	0.00370828	0	0.00494438	0.00370828	0.0111248	0	0	0.00370828	0	0.00247219	0.00370828	0	0.00247219	0.00370828	0.00741656	0.00370828	0	0	0.00370828	0.00247219	0.00247219	0.00370828
TGGAGTAGGAATTGCGATCAGT	715	0	0	0.0041958	0	0	0.00699301	0.0013986	0.0041958	0.0041958	0.0013986	0.0013986	0.0013986	0.0041958	0.00699301	0.0041958	0	0.0013986	0.0041958	0	0.0153846	0.0013986	0.0013986	0.0041958	0.0041958	0.0041958	0	0.0013986	0	0.00839161	0.0013986	0	0	0	0	0	0.0041958	0	0.0013986	0	0.0013986	0.0013986	0	0	0	0	0	0	0.0041958
TGGATATTGCAGTAGATGTCGT	660	0	0.0030303	0.00606061	0	0	0.00606061	0.0030303	0.0030303	0.0030303	0.0030303	0	0.0030303	0.0030303	0.00606061	0	0	0.00606061	0.0030303	0	0.00606061	0.00606061	0	0	0	0.0030303	0	0	0.0030303	0	0.0030303	0.0030303	0	0	0.0030303	0	0.00606061	0	0	0.0030303	0	0	0.0030303	0	0.00151515	0.0030303	0.0030303	0.0030303	0.0030303
TGGCAATCAATCGTCTGTGAAG	733	0.00545703	0.00545703	0.00272851	0.00409277	0.00272851	0.00682128	0.00272851	0.00682128	0.00272851	0.00682128	0	0.00545703	0	0.0095498	0.00272851	0	0.00545703	0.00682128	0	0.00545703	0.0109141	0.00545703	0	0.00272851	0.0804911	0	0.00272851	0	0	0.00545703	0.00272851	0.00272851	0	0.00272851	0.00272851	0.00545703	0	0.00272851	0	0	0.0136426	0.00272851	0	0.00272851	0.00545703	0.00272851	0	0.00545703
TGGCAGAACAGACTCACGTGTA	766	0.00391645	0	1	0.00261097	0	0.00652742	0.00391645	0	0.00391645	0	0	0.00652742	0	0.00261097	0.00391645	0	0.00261097	0.00652742	0	0.00391645	0	0	0.00261097	0.00261097	0.0078329	0	0.00261097	0.00261097	0.0078329	0.00261097	0.00261097	0	0.00130548	0	0	0.00522193	0	0	0.00261097	0.00261097	0.00391645	0	0.00130548	0.00261097	0.0195822	0	0.00261097	0.00391645
TGGTATTTGCACTTGGCGGCCG	707	0.00424328	0.00141443	0.00424328	0.00424328	0.00141443	0.00424328	0.00424328	0.00424328	0.00424328	0.00141443	0.00424328	0.00565771	0.00141443	0.00565771	0.00565771	0.00141443	0.00141443	0.00565771	0	0	0.00848656	0.00424328	0	0.00424328	0.0325318	0	0.00848656	0	0.00424328	0.00424328	0.00141443	0	0	0.00141443	0	0.00141443	0.00141443	0	0.00424328	0	0.00424328	0.00141443	0.00424328	0	0.00141443	0	0.00424328	0.00424328
TGGCCATCGCGGGACCGCTGTA	745	0.00134228	0.00134228	0.00134228	0	0	0.00536913	0.00134228	0	0.00268456	0	0.00134228	0.00402685	0.00134228	0.00536913	0.00134228	0.00268456	0.00268456	0.00402685	0	0.00134228	0.0241611	0	0.00134228	0	0.00268456	0	0.00134228	0	0	0	0	0.00268456	0.00402685	0.00134228	0.00134228	0.00402685	0.00134228	0	0	0	0.00268456	0	0.00134228	0.00268456	0.00671141	0.00134228	0.00134228	0.00402685
TGGCCATTGTGTCTGGGTAATA	4	0	0	0	0	0	0	0	0	0	0	0	0	0	0	0	0	0	0	0	0	0	0	0	0	0	0	0	0	0	0	0	0	0	0	0	0	0	0	0	0	0	0	0	0	0	0	0	0
ACGCTGGGAGAGTGGAAGCCTT	839	0	0	0.00595948	0.0011919	0	0	0.00238379	0.00834327	0.0011919	0	0	0.00238379	0	0.0011919	0.0107271	0.00238379	0.0011919	0.00595948	0	0.0011919	0.00476758	0	0.00595948	0	0.00357569	0.0011919	0.00715137	0	0.011919	0.00357569	0.0011919	0	0.0011919	0	0	0.00595948	0	0.00834327	0.0011919	0.00595948	0.00476758	0.0011919	0.0011919	0.0011919	0.0131108	0.00238379	0	0.00357569
TGGCCATTTCTTACGGTGTTCT	634	0.00473186	0	0.00630915	0	0.00473186	0.00630915	0.0141956	0.00315457	0.00315457	0.00630915	0	0.00315457	0	0.00630915	0.00315457	0	0.00315457	0.00315457	0	0.00315457	0.00473186	0	0	0	0.00630915	0.00473186	0.00473186	0.00315457	0.00315457	0.011041	0.00315457	0	0	0.00315457	0	0.00473186	0	0.00315457	0.00473186	0	0.00315457	0	0	0.00473186	0.0173502	0	0.00315457	0
TGACCCCTCGGAGTCTGCTCTC	761	0.00131406	0.00131406	0.00131406	0	0	0.00525624	0.00262812	0.0105125	0.00394218	0	0	0.00525624	0	0	0	0.00131406	0.0065703	0.00788436	0	0.00131406	0.00525624	0.00131406	0	0	0.00262812	0	0.00262812	0	0.00525624	0.0105125	0	0.00131406	0	0	0	0	0	0	0.00262812	0	0	0	0.00262812	0.00394218	0.00262812	0	0.00394218	0.00262812
TGGTCCGGCCTCTCCAGATGTT	767	0.00130378	0.00130378	0.00130378	0.00391134	0	0.00391134	0.00260756	0.00391134	0.00391134	0.00391134	0.00912647	0.011734	0	0.0065189	0	0	0.0273794	0.00130378	0	0.00130378	0.0065189	0.00130378	0.0065189	0	0.00391134	0	0	0.00130378	0.00130378	0.00391134	0.00130378	0.0130378	0.00391134	0	0	0.00260756	0	0.00391134	0.00130378	0	0.00130378	0	0.00130378	0.00391134	0.011734	0.00391134	0	0.00391134
TGGCGTCCAAGTCGTGCAACTG	854	0.00702576	0.00117096	0.00117096	0	0	0.00234192	0	0.00117096	0.00702576	0.00117096	0.00117096	0.00702576	0.00234192	0	0.00702576	0	0.00117096	0.00702576	0	0.00234192	0.00117096	0.00117096	0.00234192	0.00117096	0.00702576	0.00234192	0.00702576	0.00117096	0.00468384	0.00351288	0	0	0	0	0	0.00351288	0	0	0	0	0.0058548	0	0.00234192	0.00117096	0.00234192	0	0	0.00702576
TGACGTCGCGGCATAAGTAGCA	836	0.00119617	0	0.00239234	0	0	0.00837321	0	0.00598086	0.00478469	0.00239234	0.00119617	0.00478469	0	0.00837321	0.00358852	0	0.00239234	0.00717703	0.00119617	0.00239234	0.00717703	0	0.00119617	0.00119617	0.00239234	0	0.00478469	0	0.00239234	0.00119617	0.00598086	0	0.00239234	0	0	0.00717703	0.00119617	0	0	0	0.00717703	0.00119617	0	0.00239234	0.00478469	0.00119617	0.00119617	0.00478469
TGGCATGACGTTTTGGGTTGTT	898	0.0178174	0	0.00556793	0	0	0	0	0.00556793	0.018931	0.00222717	0	0.00445434	0	0.00222717	0.00445434	0.00222717	0.00222717	0.0412027	0	0.0111359	0.00445434	0	0	0.00222717	0	0	0.00222717	0.00222717	0.00556793	0	0	0.00222717	0	0.00222717	0.00222717	0.00222717	0	0.00222717	0	0	0.00445434	0	0	0.00445434	0.00222717	0	0	0.00445434
TGGCTGGTATAACTATCGTATG	553	0	0.00361664	0.00723327	0.00361664	0	0.00542495	0.0325497	0.00361664	0.00542495	0.00361664	0	0	0	0.00361664	0.0126582	0.00361664	0.00542495	0.00361664	0.00361664	0.00361664	0.00542495	0	0	0.00361664	0.00904159	0	0	0	0.00361664	0	0.00361664	0.00542495	0.00361664	0	0.00542495	0.00904159	0	0	0.00542495	0.00361664	0.00542495	0	0.00361664	0.00361664	0.00542495	0	0	0.00542495
TGGCTGTTCTGAAAATATACAA	510	0.00196078	0.00588235	0.00588235	0.00392157	0	0.00392157	0	0.00392157	0.00196078	0	0.00196078	0.00392157	0	0.00196078	0	0.00392157	0.0117647	0	0	0.00980392	0.00392157	0.00392157	0	0.00392157	0.00196078	0	0.00784314	0	0.00392157	0.00392157	0	0	0	0.00196078	0	0.00392157	0	0	0	0.00196078	0.00196078	0.00196078	0	0	0.0215686	0.00196078	0.00196078	0.00392157
TGGCTTGAGGACATCGTGGGCT	739	0.00135318	0.00270636	0.00405954	0	0.00135318	0.00135318	0.00135318	0.00541272	0.00405954	0.014885	0.00270636	0.00270636	0	0.00541272	0.00405954	0	0.00405954	0.00405954	0	0.0067659	0.00541272	0	0	0.00135318	0.00135318	0	0.00135318	0	0.00270636	0.00135318	0.00135318	0.00135318	0	0	0	0	0	0.00135318	0	0	0.00405954	0	0.00135318	0	0.0067659	0	0	0.0202977
TGGGAGTTGGGTTATTGTCCCG	702	0.0014245	0.011396	0.0042735	0.002849	0	0.00569801	0	0	0	0.0014245	0.0042735	0.00569801	0	0.00569801	0.0014245	0	0.00569801	0.0042735	0.0014245	0.0014245	0	0	0	0	0.0042735	0	0.0042735	0.0014245	0.0014245	0.0042735	0.0014245	0.0014245	0	0	0.0014245	0.0014245	0	0.0014245	0.00569801	0.0014245	0.0042735	0	0.0014245	0.0042735	0.00569801	0.0014245	0	0.011396
ACGGAATCTCTCTGGATTTCCG	858	0.0034965	0.0011655	0.0104895	0.0011655	0.0011655	0.00582751	0.002331	0	0.002331	0.002331	0	0.00582751	0.00582751	0.0011655	0.002331	0.0011655	0.0011655	0.002331	0	0.00582751	0.0011655	0	0	0.002331	0	0	0.004662	0.002331	0	0.00699301	0	0	0	0.0011655	0	0.00582751	0	0	0.0011655	0	0.00932401	0.0011655	0.00582751	0	0.00815851	0	0.0011655	0.004662
TGGGCCTATATTAGTGTGAATT	719	0.00417246	0	0.00417246	0	0	0	0.00556328	0	0.00278164	0	0.00278164	0.0069541	0.00278164	0.00417246	0.0111266	0	0.0125174	0.0069541	0.00278164	0	0.00417246	0	0.00278164	0	0.00556328	0.00278164	0	0	0	0.00278164	0	0.00278164	0	0	0	0.00417246	0.00278164	0	0	0	0.00417246	0	0.00556328	0	0.0069541	0.00278164	0.00278164	0.0069541
TGGAGCCGTAATCATTGCCTAC	925	0.00216216	0.00108108	0.00432432	0.00108108	0.00108108	0.00648649	0.00108108	0.00540541	0.00108108	0	0.00216216	0	0	0.00540541	0.00216216	0	0.00432432	0.00540541	0.00216216	0.0108108	0.00756757	0	0	0	0.00432432	0.00108108	0.00540541	0.00108108	0.00540541	0.00108108	0	0.00540541	0.00108108	0	0.00108108	0	0.00216216	0	0.00108108	0	0.00108108	0	0.00108108	0.00216216	0.00540541	0.00216216	0.00216216	0.00108108
TGGGGGCCCTAATTTGGGTCAG	690	0.00289855	0.00289855	0.00434783	0	0	0	0.0057971	0.00289855	0.00289855	0.00289855	0	0.0130435	0	0	0.0057971	0	0.0057971	0.00724638	0	0.00289855	0.00724638	0	0.00289855	0.00289855	0.00289855	0.00289855	0.00724638	0.00289855	0.0057971	0.00289855	0.00289855	0	0	0	0	0.00289855	0.00289855	0	0	0	0.00434783	0.00289855	0.00289855	0.00434783	0.00434783	0.00289855	0.00289855	0.00289855
TGGGGGGCGTACACTCATGGTT	3	0	0	0	0	0	0	0	0	0	0	0	0	0	0	0	0	0	0	0	0	0	0	0	0	0	0	0	0	0	0	0	0	0	0	0	0	0	0	0	0	0	0	0	0	0	0	0	0
TGGGGGTAGATGAATCGTGTAT	625	0.0032	0	0.0032	0	0	0.0032	0.0016	0.0032	0.0032	0.0016	0	0.0032	0.0016	0.008	0	0.0064	0.0032	0.0032	0.0032	0	0	0	0.0016	0.0016	0.008	0	0.0016	0	0.0032	0.0096	0	0.0032	0.0016	0	0	0.0032	0	0	0	0	0.0016	0	0	0	0.0032	0.0016	0	0.0064
TGGGGTCTCATCCGTTTGAATG	704	0	0	0	0	0	0.00426136	0.00284091	0.0113636	0.00710227	0.00284091	0.00426136	0	0	0.00426136	0.00284091	0.00426136	0.00426136	0.00568182	0	0	0.00284091	0	0	0	0	0	0	0	0.00568182	0.00284091	0	0	0.00426136	0.00426136	0	0.00568182	0	0.00426136	0.00284091	0.00284091	0.00284091	0	0.00284091	0	0.00284091	0.00568182	0.00284091	0
TGGGGTTGAATTAGTAGGCGCT	701	0.00285307	0.00285307	0	0.00285307	0.00285307	0.0042796	0.00570613	0.00570613	0.0042796	0	0.00285307	0.0042796	0.00285307	0.0042796	0.0042796	0	0.0042796	0.0042796	0	0.0042796	0.0042796	0	0	0	0.00285307	0	0.0042796	0	0.00570613	0.0042796	0.0042796	0	0.0042796	0.00285307	0	0	0	0	0.00285307	0.0042796	0.00570613	0.00570613	0	0.00570613	0.0156919	0.00285307	0	0.00285307
TGGGTTGGATTTTTCTGGGTGT	588	0	0	0.00170068	0	0	0.00510204	0	0.00510204	0.0102041	0	0.00170068	0.00510204	0	0.00340136	0	0	0.0102041	0.00510204	0	0.00170068	0.00170068	0	0.00170068	0.00510204	0.00510204	0	0	0	0.00170068	0.00170068	0	0.00170068	0.00170068	0	0	0.00170068	0	0	0	0.00170068	0.00510204	0	0.0085034	0.00170068	0	0	0	0
TGGTACAAAACGTGGGTTTCCT	442	0	0	0.00678733	0.00226244	0.00904977	0.00678733	0.00226244	0.00678733	0	0	0	0.00678733	0	0.00678733	0.00678733	0.00226244	0.00678733	0.00226244	0.00226244	0	0	0	0.00226244	0.00226244	0.00678733	0.00226244	0.00226244	0	0.0113122	0.00678733	0	0.00678733	0.00226244	0.00678733	0	0.00678733	0.00226244	0	0	0	0.00226244	0.00226244	0	0.00678733	0	0	0.00226244	0
TGGTAGCGATCGTTTTCGGCCT	687	0	0.0014556	0	0.00436681	0	0.0014556	0	0.00582242	0	0.0014556	0	0.0014556	0	0.00582242	0.0014556	0	0.00436681	0.00582242	0.0014556	0.00436681	0.00436681	0	0.00436681	0.0014556	0.0014556	0.0116448	0	0	0.0014556	0.00582242	0.0014556	0.0014556	0.0014556	0	0.0014556	0.0014556	0	0.0014556	0.00436681	0	0.00582242	0.00436681	0.0014556	0	0.00582242	0	0	0.00436681
ACGGAGACCCCAGCGCCCCGAG	734	0	0	0.0027248	0	0	0.0108992	0	0.0027248	0.0027248	0.0027248	0.0027248	0	0	0.00544959	0	0.0027248	0.0776567	0.00408719	0	0.0027248	0.00544959	0.0027248	0.00544959	0	0.0027248	0	0.0013624	0	0.0027248	0.0013624	0	0.0027248	0.0027248	0	0.0027248	0.0027248	0.0027248	0.0027248	0	0	0.0108992	0	0	0.0027248	0.0027248	0	0.0027248	0.00544959
TGGTCAGTTTAGTTCTCGTCTG	764	0.0039267	0	0.0039267	0.0013089	0.0039267	0.0065445	0	0.0039267	0.0013089	0.0013089	0	0.0065445	0.0013089	0.0039267	0.0013089	0.0013089	0.0091623	0.0091623	0	0.0065445	0.0039267	0.0013089	0.0039267	0.0013089	0.0039267	0	0.0039267	0	0.0013089	0.0039267	0.0013089	0.0039267	0	0	0	0.0039267	0.0013089	0	0	0.0013089	0.0039267	0.0065445	0.0013089	0.0039267	0	0	0.0039267	0.0039267
TGGTCATACCCTGTCTTTGAGG	781	0	0.00128041	0.00256082	0.00256082	0.00256082	0.00128041	0.00128041	0.00256082	0	0.00128041	0.00128041	0.00256082	0	0.00768246	0.00256082	0	0.00640205	0.00512164	0.00128041	0.00256082	0.00256082	0	0	0.00128041	0.00384123	0.00128041	0.00128041	0	0.00640205	0.00256082	0	0	0.00128041	0	0	0	0.00128041	0	0.00128041	0.00128041	0.00128041	0	0.00128041	0	0.00256082	0.00128041	0.00256082	0.00384123
TGGTCATAGGGTGATGATATTT	732	0.00273224	0.00273224	0.00546448	0	0.00273224	0.00546448	0.00273224	0	0.0068306	0.00273224	0	0.00819672	0	0.00546448	0.00273224	0	0.00546448	0.0382514	0.00273224	0	0.00273224	0	0	0	0.00546448	0.00273224	0.00273224	0.00273224	0.00273224	0.00819672	0	0.00273224	0	0	0	0	0.00273224	0	0	0	0.00546448	0	0	0	0.00546448	0.00546448	0	0
TGGTCTCAAGGGATGGCAACCG	666	0.0015015	0	0.00750751	0	0.0015015	0.003003	0	0.00900901	0.00600601	0.0015015	0	0.0015015	0	0.0165165	0.0015015	0	0	0.00600601	0	0.00900901	0	0.00750751	0.0015015	0	0.003003	0.0015015	0.0015015	0	0	0.0015015	0	0.003003	0.0015015	0.0015015	0.0015015	0	0.0015015	0.0015015	0	0	0.0015015	0.003003	0	0	0.00600601	0.0015015	0	0.003003
TGGTGTGACATGAAGCTTCCTT	655	0	0.00152672	0.00610687	0	0	0	0.00152672	0	0	0.00305344	0.00458015	0.00152672	0	0.00458015	0.00305344	0	0.00152672	0.00152672	0.00305344	0.00763359	0.00763359	0.00152672	0.00152672	0.00152672	0	0	0.00458015	0	0.00458015	0	0.00152672	0.00458015	0	0	0.00152672	0.00458015	0.00152672	0.00305344	0	0.0137405	0.00152672	0	0	0.00458015	0.00152672	0.00152672	0	0.00458015
TGGTTACTGGATCCGGCCGGAT	613	0.00163132	0	0.00489396	0	0	0	0	0.00489396	0.0146819	0	0	0.00489396	0	0.00489396	0.00163132	0	0.00489396	0.0195759	0	0.00163132	0.00163132	0.00163132	0.00489396	0	0.00163132	0	0.00163132	0	0.00163132	0.00163132	0.00163132	0	0	0	0	0.00163132	0.00163132	0	0	0.00163132	0.00489396	0.00163132	0.00163132	0	0	0.00163132	0	0.00489396
TGGTTCAACAACGTTGAGGGGT	683	0.00732064	0	0.00585652	0	0	0.00585652	0.00585652	0.00585652	0.00439239	0.00292826	0.00439239	0.00585652	0	0.00878477	0.00439239	0	0.00585652	0.0190337	0	0.0131772	0.00439239	0	0.00292826	0.00292826	0.00732064	0.00439239	0.00585652	0	0.00292826	0	0.00292826	0.00585652	0	0.00292826	0	0	0	0	0.00292826	0.00292826	0.00439239	0	0.00292826	0	0.00585652	0.00439239	0	0
TGTAAACTGCATCGGATCTGGA	675	0.00296296	0.00296296	0.0222222	0	0.00296296	0.00444444	0.00296296	0.0118519	0	0	0.00296296	0.00888889	0	0.00740741	0.00444444	0	0.00444444	0.00444444	0	0.00740741	0.00740741	0	0	0	0.00740741	0	0.0962963	0	0.00296296	0.00296296	0.00296296	0.00592593	0	0.00444444	0.00296296	0	0.00444444	0.00296296	0.00296296	0.00444444	0.00296296	0	0	0.00296296	0.00296296	0	0.00296296	0.00740741
TGTAACGACCCGATATGTATGC	622	0.00482315	0.00482315	0.00482315	0.00321543	0	0.00321543	0.00321543	0	0.00321543	0	0	0.00643087	0	0.00803859	0.0096463	0	0.00482315	0.00482315	0	0	0.00482315	0.00321543	0.00321543	0	0	0	0.00482315	0	0.00321543	0	0	0	0	0.00321543	0	0.00321543	0.00321543	0	0	0	0	0.00321543	0.00321543	0.00321543	0	0	0.0160772	0
TGTAAGCCAATTCACTATTTAG	590	0.00338983	0	0	0	0.00169492	0.00508475	0.00169492	0.00508475	0.00169492	0	0.00508475	0	0	0.00169492	0.00508475	0	0.00508475	0.00847458	0	0.00508475	0.00847458	0	0.00169492	0	0	0	0	0.00169492	0	0	0	0.00508475	0.00169492	0	0	0	0.00677966	0	0	0	0.00508475	0	0.00169492	0.00169492	0.00169492	0	0	0.00169492
ACGGGCCTTGGGGGGATGATGA	518	0.0019305	0.0019305	0.003861	0	0	0.003861	0	0	0.003861	0.00965251	0.0019305	0.0019305	0.0019305	0.003861	0.00965251	0	0.0135135	0.00965251	0	0	0.003861	0	0.0019305	0	0.003861	0	0	0	0.0135135	0.0019305	0	0	0.0019305	0	0	0	0.0019305	0	0.0019305	0	0.0019305	0	0.0019305	0.0019305	0.00579151	0.0019305	0	0.003861
TGTAATTTGTGCGTGCATCAGG	781	0.00256082	0	0.00128041	0	0	0.00512164	0.00256082	0	0	0	0	0.00384123	0	0.0102433	0.00512164	0.00128041	0.00256082	0.00384123	0.00128041	0.00256082	0.0153649	0	0.00384123	0	0.00128041	0	0	0	0.00128041	0	0	0	0.00256082	0.00256082	0	0	0.00128041	0	0.00384123	0	0.00384123	0	0	0.00128041	0.00384123	0	0	0.00256082
TGTACGGTAACTTGTTGGTTCT	294	0	0	0	0	0.00340136	0.00680272	0	0.00340136	0.0306122	0	0	0.00340136	0	0.00340136	0	0	0.00340136	0	0	0.00680272	0.00340136	0.00340136	0	0	0	0	0.00680272	0	0	0.00680272	0.00340136	0	0	0	0.00340136	0.00340136	0	0.0102041	0	0	0.00340136	0.00340136	0.00340136	0.00680272	0.00340136	0	0.00680272	0
TGTAGAAGGTGTTTGTCCGATA	799	0.00625782	0	0.0112641	0	0.00250313	0.00250313	0.00500626	0.00375469	0.00250313	0	0.00250313	0.00876095	0.00250313	0	0.00500626	0.00250313	0	0	0.00250313	0.00375469	0.00375469	0	0.00375469	0.00375469	0.00500626	0	0.00250313	0	0.00500626	0.00500626	0.00250313	0.00375469	0.00250313	0.00125156	0	0.00375469	0.00375469	0	0.00500626	0.00250313	0.00500626	0.00250313	0	0.00375469	0.00500626	0.00250313	0	0.00375469
TGTAGCGTACTGAGGTGTGGTC	657	0.00304414	0	0	0	0.00304414	0.00304414	0	0.00608828	0.00304414	0	0	0.00304414	0.00304414	0.00304414	0.00304414	0	0.0182648	0.00304414	0	0.0182648	0.00913242	0	0.00304414	0.00304414	0.00608828	0	0.00608828	0	0.00304414	0.00304414	0.00304414	0.00304414	0	0	0	0	0.00304414	0	0.00304414	0	0.00304414	0	0.00304414	0.00304414	0.00913242	0.00304414	0.00304414	0.00304414
TGTAGTTATGTGGAATAGGCAT	777	0	0.002574	0.002574	0.002574	0	0.003861	0	0.00643501	0.00772201	0	0.00514801	0.00514801	0	0.00514801	0.003861	0.003861	0.00772201	0	0	0.00643501	0.002574	0	0	0.002574	0.00514801	0	0.029601	0	0	0.002574	0	0.003861	0	0	0.002574	0	0	0	0.00514801	0	0.00643501	0.002574	0	0.00772201	0.002574	0	0.002574	0.00643501
TGTAGTTATTCTTGTAGCACTG	198	0.00505051	0	0.0151515	0	0	0	0	0	0.00505051	0	0	0	0	0	0	0.00505051	0	0.00505051	0	0	0	0	0	0.00505051	0	0	0	0	0	0	0	0	0	0	0	0	0	0	0	0	0.00505051	0.00505051	0	0.00505051	0	0	0.00505051	0.0252525
TGTATAGCTCTGGTGAACTCCC	649	0.0046225	0.00154083	0.0046225	0	0	0.00308166	0.00154083	0.00308166	0.00308166	0	0	0.00308166	0.00154083	0.00770416	0.0046225	0	0.00308166	0.00308166	0	0.00308166	0.00308166	0	0	0.0046225	0.0046225	0.00154083	0	0.00308166	0.00154083	0.00154083	0	0.00154083	0	0.00154083	0	0	0.00154083	0.00154083	0	0	0.00308166	0	0	0.00308166	0.00154083	0	0	0.0046225
TGTATATCTTGACTGTGTCGGG	695	0	0.0028777	0	0.00143885	0	0.0028777	0	0.0028777	0	0	0.00143885	0.00143885	0.00143885	0.00143885	0.0028777	0	0.0057554	0.00143885	0	0.0028777	0.0057554	0.00143885	0.00143885	0	0.0028777	0	0.0028777	0.0028777	0.00431655	0.00431655	0.00431655	0	0.00143885	0.00143885	0	0.00431655	0	0	0.00431655	0	0.0057554	0	0	0	0.0028777	0.00431655	0.00143885	0.028777
TGTATCCGGCGAGTGAATGGGT	641	0	0.00624025	0.00624025	0	0	0.00468019	0.00156006	0.00468019	0	0	0.00156006	0.00780031	0	0.00468019	0.00780031	0	0.00624025	0.00468019	0	0	0.00624025	0	0	0	0.00624025	0	0.00624025	0.00156006	0.00468019	0	0	0.00624025	0	0.00468019	0.00156006	0	0	0	0	0	0.00156006	0.00156006	0	0.00468019	0.00468019	0	0	0.00468019
TGTATTACAGTTGAATGTTGAC	685	0.00437956	0	0.00583942	0	0	0.00875912	0.00145985	0.00437956	0.00437956	0.00291971	0.00145985	0.00437956	0	0	0.00437956	0	0.00437956	0.00145985	0	0.00145985	0.00437956	0	0.00437956	0.00145985	0.00583942	0	0	0	0.00145985	0.00437956	0.00437956	0.00145985	0.00145985	0.00145985	0.00145985	0.00145985	0.00437956	0	0	0.00145985	0.0160584	0	0.00145985	0.00145985	0.00875912	0	0	0.00437956
ACGGGCGTAGTTGGTTTTCCGA	613	0	0	0.0212072	0	0	0.00489396	0.00652529	0.00326264	0.00326264	0	0.00489396	0	0	0.00815661	0.00489396	0	0.00489396	0.00489396	0	0.00489396	0.00489396	0.00489396	0	0	0.00489396	0	0	0	0.00489396	0	0	0	0	0.00326264	0	0.00489396	0	0	0	0.00326264	0.00326264	0	0	0	0.00326264	0.00489396	0	0.00326264
TGTCAAGCCTTGCGTGGTGAAG	779	0.0012837	0	0.0102696	0	0	0.00513479	0.00513479	0.0012837	0.00513479	0.00385109	0	0	0	0.0012837	0.00513479	0	0.00513479	0.00513479	0	0.0012837	0.00513479	0.00513479	0	0	0.00513479	0.0012837	0.00385109	0.0012837	0.00385109	0.00513479	0	0	0.00385109	0.00898588	0.0012837	0.00641849	0.00513479	0	0.0012837	0	0.00385109	0	0.0012837	0.00641849	0.0012837	0.0012837	0.0012837	0
TGTCAATGGCTGTGGGGTAAGT	704	0.00284091	0	0.00710227	0.00284091	0	0.00710227	0.00284091	0.00568182	0.00284091	0	0.00284091	0.00710227	0.00426136	0.00284091	0.00284091	0	0.00426136	0.00284091	0.00284091	0.00568182	0.00426136	0.00426136	0	0.015625	0.00284091	0	0.00426136	0	0.00710227	0.00426136	0.00284091	0.00426136	0	0	0.00426136	0	0.00284091	0	0	0.00426136	0.00426136	0.00426136	0.00142045	0	0.00710227	0	0.00568182	0.00284091
TGTCAGAGGGTCGGCCTCGGCG	799	0.00125156	0.00125156	0.00250313	0	0	0.00125156	0.00250313	0.00125156	0.00125156	0.00125156	0.00750939	0.00500626	0	0.00125156	0.00125156	0	0.00125156	0.00125156	0	0.00500626	0.00125156	0.00125156	0	0.00125156	0	0.00125156	0.00375469	0.00125156	0.00625782	0.00250313	0.00125156	0	0	0.00125156	0	0.00250313	0	0.00125156	0.00125156	0	0.00625782	0.0100125	0.00125156	0	0	0.00125156	0.0112641	0.00250313
TGTCAGCCCGACGGTCTCGAGC	569	0.00175747	0.00175747	0	0.00175747	0	0.00527241	0.00527241	0.00702988	0.00175747	0	0	0.00702988	0	0.00527241	0.00175747	0	0.00527241	0.0140598	0	0.00702988	0.00175747	0	0.00702988	0	0.00175747	0	0	0	0.00702988	0	0	0	0	0	0	0.00527241	0	0	0.00175747	0	0	0	0.00175747	0.00175747	0.00527241	0	0	0.00175747
TGTCTCATGCTAGAGACCGTGT	823	0	0	0.00121507	0	0	0.00850547	0.00121507	0.00486027	0.00243013	0.00121507	0.00243013	0.00243013	0	0	0.00121507	0	0.0036452	0.00243013	0	0.00121507	0.00121507	0.00121507	0.00121507	0	0.0036452	0.00243013	0.0036452	0	0.0036452	0.00121507	0.00121507	0	0	0.00121507	0	0.00121507	0	0	0.00121507	0.00121507	0.00972053	0	0.00243013	0.00243013	0.0036452	0	0	0.00243013
TGTTCTTTAGTCAAGCCCTTGG	639	0	0.00312989	0.00625978	0	0	0.00312989	0.00625978	0	0.00312989	0.00312989	0	0.00625978	0	0.00625978	0	0	0.00312989	0.00312989	0.00312989	0.00312989	0.00625978	0	0	0	0.00625978	0	0	0.00312989	0.00625978	0.00312989	0.00312989	0	0	0.00312989	0.00312989	0.00782473	0	0.00312989	0	0	0.00312989	0	0	0	0.00625978	0.00312989	0	0.00625978
TGTCGAGACATTTTCGTAGTAC	348	0.00287356	0	0	0	0	0	0	0.00574713	0	0.00574713	0	0.0143678	0.00574713	0.00574713	0.0114943	0	0.00287356	0.00574713	0	0.00574713	0.00574713	0	0.00287356	0.00574713	0.00287356	0	0	0	0	0.00287356	0.00574713	0	0.00287356	0	0	0.00574713	0	0	0	0	0.00287356	0.00287356	0	0.00287356	0.00287356	0	0.00574713	0.00287356
TGTCGGTCCGCTTGATTGGAGT	638	0	0.0015674	0.0015674	0	0	0.00470219	0.0015674	0.00470219	0.00470219	0	0.0015674	0	0	0.00783699	0.00470219	0	0.00783699	0.00470219	0	0.00783699	0.0015674	0	0	0.0015674	0.00470219	0	0.0015674	0.0015674	0.00783699	0.0015674	0.00470219	0	0.00470219	0	0	0.00470219	0.0015674	0	0	0	0.00783699	0.0031348	0	0.0015674	0.0203762	0.0015674	0	0.0015674
TGTCGTTTTTTGGAACTGACCT	527	0	0	0.00189753	0	0	0.00189753	0	0.00379507	0.00379507	0.00189753	0	0.00948767	0.00379507	0.0056926	0	0	0.00189753	0.00379507	0	0.00948767	0.0056926	0	0.00189753	0	0.0132827	0	0.00379507	0.00379507	0.00189753	0.00189753	0.00379507	0	0	0	0	0.00189753	0	0	0	0	0.00189753	0.00189753	0.0056926	0	0.00379507	0	0.00189753	0.00948767
TGTCTCGGTCGTAGTTGATTTA	741	0.00404858	0	0.00134953	0.00134953	0	0.00944669	0.00134953	0.00539811	0.00134953	0.00134953	0	0.00134953	0	0.00404858	0.00404858	0	0.00134953	0.00404858	0	0.00404858	0.00539811	0	0.00134953	0.00134953	0.00134953	0	0.00134953	0.00539811	0.00134953	0.00134953	0.00404858	0	0	0.00134953	0	0.0161943	0.00134953	0.0134953	0	0.00404858	0.00809717	0	0.00134953	0	0.00404858	0	0.00404858	0.00809717
ACGGTTTAGATTTATTGGCCCG	653	0.00306279	0.00306279	0.00612557	0	0	0	0	0.0137825	0	0	0	0.00306279	0	0.00306279	0	0	0.00306279	0.00306279	0	0.00306279	0.00612557	0	0	0	0	0	0.00612557	0	0.0229709	0.00306279	0	0	0	0	0.00306279	0.00612557	0.00306279	0	0.00306279	0.00306279	0.00306279	0	0.00306279	0.00612557	0.00612557	0.00306279	0	0.00306279
TGTCTTTGGATGCAATTGCACT	559	0.00715564	0.00178891	0.00357782	0.00178891	0	0	0	0.00357782	0.00536673	0	0	0.00536673	0	0.00178891	0.00178891	0	0.00357782	0.00536673	0.00178891	0.0161002	0.00178891	0	0	0	0.00178891	0	0	0	0.00178891	0.00357782	0	0	0.00357782	0	0	0	0.00357782	0.00357782	0	0.00357782	0.00715564	0.0107335	0	0.00536673	0.00178891	0	0.00178891	0
TGTGTAGCTACTGTCAGTCCAG	772	0	0.00129534	0.00129534	0	0.00129534	0.00259067	0.00259067	0	0	0.00259067	0	0.00388601	0.00129534	0.011658	0.00647668	0.00518135	0.00518135	0.00259067	0	0.00259067	0	0.00129534	0	0.00129534	0.00518135	0.00129534	0.00129534	0	0.00129534	0.00129534	0.00129534	0.00259067	0	0	0	0.00129534	0.00259067	0.00259067	0.00259067	0	0.00259067	0.00259067	0	0.00129534	0.00647668	0.00129534	0	0.00259067
TGTACGCAAATTAAGCGAGACA	857	0.00116686	0.00233372	0.00583431	0.00116686	0	0	0	0.0128355	0.00233372	0.00116686	0.00583431	0.00466744	0.00116686	0.00466744	0.00233372	0	0.00583431	0.00233372	0	0.00233372	0.00233372	0.00116686	0.00116686	0	0.00233372	0	0.00233372	0	0.00116686	0.00233372	0.00233372	0.00583431	0.00116686	0.00116686	0	0.00233372	0.00466744	0.00466744	0.00116686	0.00233372	0.00233372	0.00466744	0	0.00466744	0.00583431	0.00233372	0.00116686	0.0233372
TGTGCTTGGTGAGGCGCGTCAG	793	0.00126103	0	0.0075662	0	0	0.00126103	0.00252207	0.00504414	0.00126103	0	0	0.00126103	0.00126103	0.00630517	0.00504414	0.00252207	0.00126103	0.0340479	0	0.00126103	0.00126103	0.00252207	0	0.00126103	0.0100883	0	0.00126103	0	0.00126103	0.00252207	0.00126103	0	0	0	0	0.0075662	0.00252207	0	0	0.00126103	0.00252207	0	0	0	0.00504414	0.00126103	0.00126103	0.00504414
TGTGGTGATTTTACATGTTGCG	799	0.00125156	0	0	0.00125156	0.00500626	0.00625782	0.00125156	0.00876095	0.00125156	0	0	0.00625782	0	0.00876095	0.00125156	0	0	0.00625782	0.00125156	0	0.00750939	0	0.00125156	0	0	0	0.00125156	0.00125156	0.00876095	0.00625782	0.00125156	0	0	0.00125156	0	0.00375469	0	0.00125156	0	0	0	0.00125156	0.00375469	0	0.00125156	0.00375469	0.00125156	0.00125156
TGTGTAGCTACGATGGTGAAGG	11	0	0	0	0	0	0	0	0	0	0	0	0	0	0	0	0	0	0	0	0	0	0	0	0	0	0	0	0	0	0	0	0	0	0	0	0	0	0	0	0	0	0	0	0	0	0	0	0
TGTGTAGTTACGATGGTGAAGG	698	0.00143266	0	0.00573066	0	0.00143266	0.00859599	0.00143266	0.00143266	0	0.00573066	0.00143266	0.00859599	0.00143266	0.00143266	0.00429799	0	0.00429799	0.00573066	0	0.00573066	0.00143266	0	0.00143266	0	0	0	0	0	0.00143266	0	0.00573066	0.00429799	0	0.00143266	0	0.00143266	0.00573066	0	0.00143266	0.00143266	0.00573066	0	0	0.00429799	0.00573066	0	0	0.00573066
TGTGTCGGATATGATGGGTAGT	699	0.00143062	0.00286123	0.00286123	0	0	1	0.00143062	0	0.00286123	0.00143062	0.00286123	0.00572246	0.00143062	0	0.00286123	0	0.00286123	0.00143062	0	0.00715308	0.00286123	0	0.00572246	0	0.00286123	0.00143062	0	0.00143062	0	0	0	0	0.00143062	0	0	0.00143062	0.00143062	0	0	0	0.00715308	0	0	0.00143062	0.00286123	0.00143062	0	0
TGTGTTATATGTGGCTGATCAT	302	0	0.00331126	1	0	0	0.00993377	0	0.00331126	0.00993377	0	0	0	0	0.00993377	0	0	0	0.00331126	0.00331126	0	0	0	0	0.00331126	0.00993377	0	0.00331126	0.00331126	0.0165563	0.00331126	0.00331126	0	0	0	0	0.00331126	0	0.00331126	0	0	0	0.00331126	0	0	0	0	0	0
TGTGTTGGCGGCTTGTTAGTGT	743	0	0.00403769	0.00269179	0	0.00269179	0.00538358	0.0296097	0.00672948	0.00807537	0.00269179	0	0.00672948	0	0.00538358	0.00403769	0	0.00807537	0.00403769	0	0.00672948	0	0	0.00672948	0.00269179	0.00403769	0.00269179	0.00269179	0	0.00672948	0.00942127	0	0	0	0	0	0.00672948	0	0	0	0	0	0.00269179	0.00269179	0.00403769	0.00538358	0.00538358	0.00269179	0.00672948
AACAAGCGGTCAAGCTCTAGAT	608	0	0.00164474	0.00822368	0.00493421	0	0	0.00164474	0	0	0.00164474	0.00493421	0.00822368	0	0.00986842	0.00493421	0	0	0.00164474	0.00164474	0	0.00164474	0	0	0	0	0.00164474	0.00164474	0.00164474	0.00493421	0	0.00164474	0	0.00164474	0	0	0.00822368	0	0	0	0.00164474	0	0	0	0.00493421	0.00493421	0	0	0.00493421
ACGTAGTTAGTTGCTCTTACTC	665	0.00300752	0	0.0075188	0	0	0.0075188	0.00300752	0.00601504	0.00300752	0.00300752	0.00601504	0.00300752	0	0.00601504	0	0	0.00300752	0.0120301	0	0.00300752	0.00300752	0	0.00300752	0.00300752	0.00300752	0	0.00300752	0	0.00300752	0.00451128	0	0.00300752	0	0.00300752	0	0.00300752	0	0	0.00300752	0	0.00300752	0	0	0.00300752	0.00601504	0	0	0.00300752
TGTGTTGTTCCTTTATTTCGTA	460	0.00217391	0	0	0	0.00434783	0.00434783	0	0.0108696	0	0	0	0.00217391	0.00217391	0.00434783	0.00434783	0.00217391	0	0.00217391	0.00217391	0.00217391	0.00217391	0	0	0.00217391	0	0	0.00217391	0	0	0.00434783	0	0	0	0.00217391	0	0.00652174	0.00217391	0	0	0.00434783	0.00652174	0.00217391	0.00217391	0	0.00217391	0.0195652	0	0.00217391
TGTTACGAGACTTCCCCGATCG	643	0	0.00311042	0.0217729	0	0	0.00466563	0.00466563	0.00466563	0.0155521	0.00311042	0	0.00466563	0.00311042	0.00466563	0.00311042	0.00466563	0.00311042	0.00466563	0	0.00622084	0	0.00466563	0	0.00311042	0.00311042	0	0.00466563	0	0.00933126	0.0311042	0.00311042	0.00311042	0	0	0	0	0	0	0	0	0.00311042	0	0	0	0.00466563	0.00155521	0.00311042	0.00777605
TGTTCATAGTAGATGGAATAAA	833	0	0.00360144	0.00840336	0	0	0.00120048	0.00120048	0.0060024	0.00240096	0.00120048	0.00720288	0.00120048	0	0.00360144	0.00360144	0	0.00360144	0.00360144	0	0.00360144	0.00120048	0	0.00120048	0.00120048	0.00120048	0.00360144	0.00120048	0.00120048	0	0.00360144	0	0	0	0	0	0.00120048	0.00120048	0	0	0.00120048	0	0.00120048	0	0	0.00360144	0.00120048	0.00360144	0.00120048
TGTTTGATCGTTACCAGTAGGT	855	0.00350877	0.0140351	0.00350877	0	0	0.00467836	0.00350877	0.00233918	0.00350877	0.00233918	0	0.00350877	0	0.00935673	0.00467836	0	0.00350877	0.00467836	0	0.00233918	0.00233918	0.00233918	0	0.00350877	0.00350877	0.00350877	0	0	0.00467836	0.00233918	0	0.00233918	0	0	0	0.00233918	0.00350877	0	0.00233918	0.00233918	0.00350877	0.00233918	0.00350877	0	0.00350877	0.00233918	0.00350877	0.00701754
TGTTCTAAGTGCCTAGCTTGCG	631	0	0.00158479	0.00316957	0	0	0.00316957	0.00158479	0.00158479	0	0	0	0.00475436	0	0	0.00316957	0	0.00475436	0.00316957	0.00158479	0.00158479	0.00475436	0	0	0.00158479	0.0158479	0.00158479	0.00158479	0.00158479	0	0.00950872	0	0	0.00158479	0.0110935	0	0	0	0	0	0	0.00633914	0	0.00158479	0.00158479	0.00158479	0.00158479	0.00316957	0
TGTTGATGTGTGGTAAATCTAA	690	0	0	0.00434783	0	0.00434783	0.00289855	0.00289855	0.00724638	0	0	0.00289855	0.00869565	0	0.0144928	0.00434783	0.00289855	0.00869565	0.00434783	0.00289855	0.00434783	0.00434783	0	0.00289855	0.00289855	0.00289855	0	0.00289855	0	0.00869565	0.00434783	0	0.00289855	0	0.00289855	0.00434783	0	0.0057971	0.00434783	0.00289855	0	0.00434783	0.00289855	0	0	0.00869565	0.0057971	0.0057971	0
TGTTGCATAAGCTCTCCCCTTT	544	0	0	0.0110294	0.00367647	0.00367647	0	0.00367647	0.00735294	0.00367647	0.00367647	0.00367647	0	0	0.00367647	0.00735294	0.00367647	0.00735294	0.00735294	0.00367647	0.00735294	0.00367647	0	0.00367647	0	0.00367647	0	0	0	0.00367647	0.00367647	0.00367647	0.00367647	0	0	0	0	0.00367647	0.00367647	0.00367647	0	0.00735294	0.00367647	0	0.00367647	0	0	0.00367647	0.00367647
TGTTGGGCAAATAATGTGGAGC	617	0.00162075	0.00162075	0.00162075	0	0.0421394	0.00324149	0.00162075	0.00810373	0.00324149	0	0.00162075	0.00324149	0.00162075	0.00810373	0	0	0	0.00324149	0	0.012966	0.00324149	0.00162075	0	0	0.00324149	0.00162075	0.00324149	0	0.00486224	0	0.00324149	0.00324149	0	0.00162075	0	0	0	0	0.00324149	0	0	0.00162075	0	0.00162075	0.00162075	0	0	0.00486224
TGTTGTGCCGGCGTGGGGACCT	10	0	0	0	0	0	0	0	0	0	0	0	0	0	0	0	0	0	0	0	0	0	0	0	0	0	0	0	0	0	0	0	0	0	0	0	0	0	0	0	0	0	0	0	0	0	0	0	0
TGTTTACAATGGGAGACACGTC	618	0.00647249	0	0.00485437	0.00323625	0	0.00485437	0	0.00485437	0.00323625	0.00485437	0.00485437	0.00647249	0	0	0	0	0.00485437	0.00970874	0	0.00323625	0.00485437	0.00485437	0	0.00485437	0.00647249	0	0.00485437	0	0.00809061	0.00647249	0	0.00485437	0	0	0	0.00485437	0	0.00485437	0	0	0	0.00323625	0	0.00323625	0.00323625	0	0	0.00485437
ACGTCAGGAGATGGAATCACTA	620	0.0016129	0.00483871	0.0016129	0.0016129	0	0	0.00483871	0.00645161	0	0	0	0	0	0.00483871	0.00483871	0	0.00645161	0	0	0.00645161	0.00645161	0	0.0016129	0	0.0112903	0.0016129	0.00483871	0.0016129	0	0.00645161	0	0	0.0016129	0	0.0016129	0.00483871	0	0.0016129	0.00483871	0	0.0016129	0	0	0	0.00483871	0.0016129	0.0016129	0.0112903
TGTTTACGATGGGAGACACGTC	3	0	0	0	0	0	0	0	0	0	0	0	0	0	0	0	0	0	0	0	0	0	0	0	0	0	0	0	0	0	0	0	0	0	0	0	0	0	0	0	0	0	0	0	0	0	0	0	0
TTAACAAAAGTTTTAGTCGTTT	468	0.0042735	0	0.00854701	0	0	0.00854701	0.0042735	0.0106838	0.00641026	0	0	0.0042735	0	0	0	0	0	0.00854701	0	0.0042735	0.0042735	0	0.0042735	0	0	0	0.00854701	0	0	0	0	0	0	0	0	0.0042735	0.0042735	0.0042735	0.0042735	0.0042735	0.00854701	0	0.0042735	0.0042735	0.0042735	0.00213675	0	0.0128205
TTAAGTCCAACGTTGGTAGTTT	510	0	0.00196078	0.00980392	0	0	0.00196078	0.00588235	0.00588235	0.00196078	0.00196078	0.00196078	0.00588235	0	0.00196078	0.00196078	0	0.00392157	0	0.00196078	0.00196078	0.0137255	0.00196078	0	0.00196078	0.00196078	0	0	0	0.00392157	0.00588235	0	0.00196078	0.00196078	0	0	0.00588235	0	0	0	0.00196078	0	0	0.00196078	0	0.00588235	0	0.168627	0.00196078
TTAAGGAGTCCGTGCTTTGAGA	512	0.0175781	0	0.0117188	0.00390625	0	0.00585938	0.00390625	0.00585938	0.00390625	0.00390625	0	0.00390625	0	0.00390625	0.00390625	0	0.376953	0.00390625	0.00585938	0	0.00390625	0	0.00390625	0	0	0	0.00390625	0	0	0.0078125	0.00390625	0.00390625	0.00390625	0	0	0.00585938	0.00390625	0	0.00390625	0	0.0234375	0	0	0	0.00390625	0.00585938	0	0.0078125
TTAATAGCGAAAGTTGGGAGAG	338	0	0	0.00591716	0	0	0.00591716	0	0.00295858	0	0	0	0.00295858	0.00295858	0	0.00591716	0	1	0.00591716	0	0.00295858	0.00295858	0	0	0	0.00295858	0.00295858	0.00591716	0	0.00591716	0	0.00295858	0.00295858	0	0	0	0.00295858	0	0	0	0	0.00591716	0	0.00295858	0.00591716	0.00295858	0.00295858	0	0.00295858
TTACAGCAAGCCTTTAAACTCG	685	0	0	0	0	0	0.00437956	0.00145985	0.010219	0.00145985	0	0.00145985	0.00437956	0.00437956	0.00875912	0.00437956	0	0.00437956	0.00145985	0	0	0	0.00437956	0.00437956	0.00145985	0.00145985	0	0	0	0.00729927	0.00437956	0	0.00145985	0.00145985	0.00145985	0.00437956	0.00437956	0.00145985	0	0.00437956	0.00145985	0.00437956	0	0.00729927	0.00437956	0.00729927	0.00145985	0	0.00875912
TTACAGGTAGCGTTGTCTCTCT	539	0	0	0.00185529	0.00371058	0	0.00371058	0.00371058	0.00185529	0	0.00185529	0.00185529	0.00742115	0	0.00185529	0.00185529	0	0.00371058	0.00742115	0	0.0111317	0.00185529	0	0.00371058	0.00185529	0.00371058	0.00185529	0.00185529	0.00185529	0.0111317	0	0.00185529	0.00185529	0.00185529	0.00185529	0.00185529	0.00371058	0.00185529	0.00185529	0	0	0.00742115	0	0.00185529	0.00742115	0.0222635	0.00185529	0.00185529	0
TTACTGCGAGCTAGGATGACTC	729	0	0.0178326	0.00411523	0	0.00137174	0.0123457	0	0.00274348	0.00137174	0	0.00137174	0.00274348	0	0.00274348	0	0.00137174	0.00685871	0.00137174	0	0	0.00685871	0	0	0.00137174	0.00274348	0.00274348	0.0192044	0	0.00685871	0	0	0	0	0	0	0.00685871	0	0	0.00137174	0.00137174	0.00137174	0.00411523	0	0.00137174	0.00137174	0.00823045	0.00137174	0.00137174
TTAGCGCCTTGATCTGTTTTGG	660	0	0	0.00909091	0	0.0030303	0	0.00454545	0.0030303	0.0030303	0.0030303	0	0.00757576	0.00454545	0.00757576	0.00757576	0	0	0.00454545	0	0.00454545	0.0030303	0.0030303	0.0030303	0.0030303	0.0030303	0	0.0030303	0.0030303	0.0030303	0.0030303	0.0030303	0	0.0030303	0.0030303	0	0.0030303	0	0.0030303	0.0030303	0.0030303	0.00757576	0	0.0030303	0	0.00606061	0.0030303	0	0.0030303
TTAGCGTTTGGTCGAGGTGTAG	275	0	0	0.0581818	0	0	0	0	0	0	0	0.00727273	0.0109091	0	0.00727273	0.00727273	0	0.0109091	0	0	0.0109091	0.00727273	0	0.00727273	0	0.00727273	0	0.00727273	0	0	0.00727273	0	0.00727273	0	0	0	0	0.0109091	0	0.00727273	0.00363636	0	0	0	0	0	0	0	0.0109091
ACGTCGATTAATTCTGGGCGGA	578	0	0	0	0	0.0017301	0.00519031	0.0017301	0	0	0.00519031	0	0.0017301	0.0017301	0	0	0.0017301	0.00519031	0	0.0017301	0.00519031	0.00519031	0.0017301	0	0	0.00519031	0.0017301	0.00519031	0	0	0.00519031	0	0.00519031	0	0.0017301	0.0017301	0.00519031	0.0017301	0.00519031	0	0.0017301	0.00519031	0.0017301	0.00519031	0.00519031	0.00519031	0	0.0121107	0
TTAGGCATTCCCGATCGGGTTT	497	0	0.00402414	0.00402414	0	0.00402414	0.0100604	0	0.00603622	0.0120724	0	0	0.00402414	0	0.00402414	0.00804829	0	0.00402414	0	0.00402414	0.0905433	0.00402414	0.00402414	0	0	0.00402414	0	0.00402414	0.00402414	0.00402414	0	0	0	0.00402414	0	0.00402414	0.0301811	0	0	0.00402414	0	0.00804829	0	0	0.00402414	0.00804829	0.00402414	0.00402414	0
TTAGGTTATATCAGCAATATTT	455	0	0.0021978	0	0	0	0.0021978	0	0.00659341	0	0	0	0.0153846	0.0021978	0.0021978	0.0021978	0	0	0.0021978	0	0.00659341	0.0021978	0	0.010989	0.0021978	0.010989	0	0.0021978	0	0.00659341	0.0021978	0.0021978	0	0.0021978	0.00659341	0	0.0021978	0.0021978	0.0021978	0.0021978	0	0.0021978	0	0	0	0.0021978	0	0.00659341	0.00659341
TTAGTTGTGCGTGCGCGCGGTT	1175	0.00255319	0.000851064	0.00255319	0.00255319	0	0.00595745	0	0.00255319	0.00255319	0	0.000851064	0.00595745	0	0.00765957	0.000851064	0	0.00425532	0.00425532	0.000851064	0.00425532	0.00425532	0.00170213	0.00170213	0	0.00425532	0	0.000851064	0	0.00425532	0.00255319	0.00255319	0	0	0.00255319	0	0.00595745	0.000851064	0	0.00255319	0	0.00425532	0.00255319	0	0.00255319	0.00851064	0.000851064	0.000851064	0.00680851
TTATAAACCGGTTCCCTTAGGA	552	0.00181159	0	0.00543478	0	0	0.00362319	0.00543478	0.00181159	0.00724638	0.00181159	0	0.00543478	0	0	0.00543478	0	0.00543478	0.00543478	0	0.00362319	0.00181159	0	0.00181159	0	0.00543478	0	0.00362319	0	0.0108696	0.00181159	0	0.00905797	0.00543478	0.00181159	0.00181159	0.00181159	0	0	0	0.00543478	0.00181159	0	0.00181159	0	0.00181159	0	0.00181159	0.00724638
TTATCAGTACTGTTCCATACGG	625	0.0048	0.0016	0.0016	0	0.0048	0.0016	0	0.0016	0.0016	0.0016	0	0.0048	0	0	0.0016	0	0.0016	0.0016	0	0.0016	0.0048	0.0048	0	0	0.0048	0.0016	0.0048	0.0048	0.0048	0	0	0	0.0048	0	0	0.0048	0.0016	0	0	0	0	0	0	0.0016	0.0048	0	0.008	0.0048
TTATCATCCACAAAGATGGAGT	626	0.00638978	0.00638978	0	0.00159744	0.00159744	0.00159744	0	0	0.00159744	0	0.00159744	0.00319489	0	0.00798722	0	0.00159744	0.0527157	0	0	0.00479233	0.00159744	0	0	0.00638978	0	0	0.00638978	0.00159744	0.00159744	0.00159744	0.00479233	0	0.00479233	0	0.00479233	0.00638978	0	0.00159744	0	0	0	0	0	0	0.0367412	0.00159744	0.00638978	0.00159744
TTATCATTTGGAAGCTCGAGCT	581	0.00172117	0.00172117	0	0	0	0.00516351	0.00516351	0.00516351	0.00516351	0	0	0.0137694	0.00172117	0	0.00172117	0	0.00172117	0.0120482	0	0.00516351	0.00172117	0.00172117	0.00516351	0	0	0	0.00516351	0	0.0189329	0.00860585	0	0	0	0.00172117	0.00172117	0.00860585	0.00516351	0	0	0.00172117	0.00516351	0	0.00172117	0.00516351	0.00172117	0	0	0.00516351
TTATCTGCTAAGTTGAGTGCGG	1403	0.00142552	0.00213828	0.00356379	0.00213828	0	0	0.00142552	0.00285103	0.00356379	0	0	0.00213828	0.00142552	0.00213828	0.262295	0	0.00356379	0.999287	0	0.00427655	0.00498931	0	0	0.00356379	0.00356379	0	0.00356379	0	0.00356379	0.00427655	0.00356379	0.00142552	0.00213828	0.0171062	0.00213828	0.00356379	0.00285103	0	0.00712758	0.00142552	0.00285103	0.00356379	0.00213828	0	0.00570207	0.000712758	0.00142552	0.00285103
TTATCTGGGTGTATCGTCAATG	707	0	0	0.00565771	0	0	0.00990099	0.00282885	0.00424328	0.00424328	0	0	0.00282885	0	0.00424328	0	0	0.00424328	0.00707214	0.00282885	0.00282885	0.00565771	0	0.00565771	0	0.00282885	0	0.00848656	0.00424328	0.00707214	0	0.00282885	0.00282885	0	0.00282885	0	0.00424328	0	0.00424328	0	0	0.00424328	0	0.00424328	0.00565771	0.00424328	0.00424328	0.00424328	0.00424328
TTATGAAATGCTAGTGTTACAG	438	0	0	0.00684932	0	0.00456621	0.00684932	0	0	0	0	0	0.00684932	0	0.00456621	0.00684932	0	0.00456621	0.00684932	0	0.00456621	0.00456621	0	0	0	0.00456621	0.00456621	0.00684932	0	0.00684932	0	0	0	0	0	0	0	0	0.00684932	0.00456621	0	0.00684932	0	0	0.00456621	0.00456621	0	0	0.00456621
ACGTGTGGCCAAGTGATCGTCT	737	0.0230665	0	0.0108548	0	0.0027137	0.00135685	0.0027137	0.00678426	0.00135685	0	0	0.0027137	0	0.00678426	0	0	0.0027137	0.00678426	0	0.0027137	0	0.00135685	0	0	0.0176391	0.00135685	0.00678426	0	0	0.00135685	0.00135685	0	0	0	0	0	0	0	0	0	0.0027137	0	0	0	0.0027137	0	0.00135685	0.00407056
TTATGTATCGGGGCTTACCTCA	653	0	0	0	0	0	0.00459418	0.00153139	0.00612557	0.00306279	0.00306279	0.00153139	0.00153139	0	0.00459418	0.00306279	0.00153139	0.00306279	0.00153139	0.00153139	0.00306279	0	0	0.00459418	0	0.00153139	0.00153139	0.00306279	0	0.00153139	0.00918836	0.00306279	0	0	0.00153139	0	0.00153139	0	0	0	0	0.00153139	0.00153139	0.00306279	0.00459418	0.00306279	0.00153139	0	0.00153139
TTATTAAAATTTTCTGTCAGGC	725	0.00275862	0	0.00275862	0.00275862	0	0	0.00275862	0.00413793	0	0.00275862	0.00275862	0.00275862	0	0.00275862	0.00275862	0	0.00965517	0.00275862	0	0.00275862	0.00275862	0	0	0	0.00413793	0.00275862	0.00275862	0	0.00275862	0.00275862	0	0.00689655	0.00275862	0.00275862	0	0.00275862	0.00275862	0	0.00275862	0.00275862	0.00275862	0.00275862	0.00413793	0	0.00413793	0	0	0.0124138
TTATTTATGGCATAACGGGTCC	679	0	0	0.00294551	0	0	0.00294551	0.00294551	0.00589102	0.00294551	0.00294551	0	0.00294551	0.00294551	0.00589102	0.00294551	0	0.00294551	0.00589102	0	0.00294551	0.00589102	0.00294551	0.00294551	0	0.00883652	0.00294551	0.00294551	0	0.00294551	0.00589102	0	0	0	0.00294551	0.00294551	0.00589102	0.00294551	0	0	0	0.00294551	0.00294551	0	0	0.00294551	0.00589102	0.00294551	0.00883652
TTCAACCAAGAACACCGGACAA	735	0.00272109	0.00136054	0	0	0.0312925	0.00136054	0	0	0.00136054	0.00136054	0.00136054	0.00408163	0	0.00136054	0	0	0.00816327	0.00408163	0	0.00136054	0.00272109	0.00136054	0.00272109	0.00136054	0.00136054	0	0.00136054	0	0.00680272	0.00408163	0	0	0.00136054	0	0	0.00136054	0.00408163	0	0.00136054	0.00136054	0.00408163	0	0.00136054	0.00272109	0.00408163	0	0	0.00136054
TTCAACTACGTACTCCCCTCCC	532	0	0.0037594	0.0018797	0.0018797	0	0.0037594	0.0018797	0	0.0037594	0.0018797	0	0	0	0.0093985	0.0018797	0	0.0018797	0.0037594	0	0.0112782	0.0037594	0	0	0.0018797	0.0112782	0	0.0018797	0.0018797	0.0075188	0	0	0	0	0.0037594	0	0	0	0	0.0018797	0	0	0	0	0	0.0037594	0.0018797	0.0075188	0.0018797
TTCACTGTCATGGTTTTGTGAT	796	0.00125628	0.00376884	0.00879397	0	0	0.00125628	0.00376884	0.00753769	0.00251256	0	0	0.00251256	0	0	0.00879397	0.00251256	0	0.00251256	0	0.00251256	0.00753769	0.00125628	0.00376884	0	0.00251256	0.00251256	0.00125628	0	0.00125628	0	0	0.00125628	0	0.00376884	0	0.00502513	0.00125628	0.00376884	0.00125628	0.00251256	0.00251256	0	0.00125628	0.00251256	0.00753769	0	0.00125628	0.0100503
TTCACTGTTGTTCGTTGTATTT	754	0.00928382	0	0.00795756	0.00132626	0	0.0066313	0	0.00132626	0.00397878	0.00132626	0.00132626	0.00795756	0.00397878	0.00397878	0	0	0.00397878	0.00928382	0	0.0066313	0.00397878	0	0.00132626	0.00132626	0.00397878	0.0066313	0.00397878	0	0	0.00397878	0	0.00132626	0.00132626	0.00132626	0	0.00397878	0.00132626	0	0.00132626	0	0.00397878	0.00132626	0	0.00132626	0.00132626	0.00132626	0.00132626	0.00132626
TTCAGCGTGGTATAGTTTAGAT	563	0	0	0	0	0	0.0017762	0.0017762	0.0035524	0.0035524	0.0017762	0	0.0035524	0	0.0035524	0.0071048	0.0017762	0	0	0	0.0017762	0.0053286	0	0.0053286	0	0.0017762	0	0	0.0017762	0.0053286	0	0	0	0	0	0.0017762	0.0035524	0	0.0017762	0	0.996448	0	0	0	0	0.0035524	0	0.0017762	0.0017762
TTCAGTGCTAACTTTTTCGGAT	630	0	0.0015873	0	0	0.0015873	0.0031746	0.0015873	0.0015873	0	0	0.015873	0.0047619	0	0.0015873	0.0031746	0.0126984	0.0015873	0.00793651	0	0.0031746	0.0047619	0	0	0	0	0	0.0031746	0	0.00952381	0.0015873	0	0.0015873	0	0.0031746	0.0015873	0.0031746	0.0047619	0.0015873	0	0	0.0015873	0.0015873	0	0.0047619	0.00952381	0.0015873	0	0.00952381
TTCATAGTTACGCCACGAGTGA	205	0.0097561	0.0097561	0.0097561	0	0	0	0.0097561	0	0	0	0.0097561	0.0292683	0	0	0	0	0	0.0097561	0	0	0.0097561	0	0	0	0.0097561	0	0	0.0097561	0	0	0	0	0	0	0.0097561	0	0	0	0	0	0	0	0	0	0	0.0097561	0	0
ACGTTAGGCAGCGGCGACTGCA	903	0	0.00221484	0.00332226	0.00221484	0.00221484	0.00775194	0	0.0055371	0.00221484	0.00221484	0.00221484	0.00775194	0	0.00775194	0.00332226	0	0.0055371	0.00442968	0	0.00775194	1	0.00221484	0	0.00332226	0.00332226	0.00221484	0.00221484	0	0.00221484	0.00221484	0.00221484	0.00221484	0.00442968	0.00221484	0	0.00221484	0.00221484	0	0	0.00332226	0.0055371	0.00332226	0	0.0055371	0.00442968	0.00221484	0.00221484	0.00221484
TTCATGACGGTGTCTTCGTATT	566	0.00353357	0.00353357	0	0	0.00706714	0.00530035	0	0.00353357	0.00353357	0	0.00353357	0.00883392	0	0.0176678	0.00353357	0	0	0.00530035	0.00353357	0.00353357	0.00706714	0	0.00353357	0	0.00353357	0.00353357	0.00706714	0	0	0.00706714	0.00530035	0.00353357	0	0	0.00530035	0.0282686	0	0	0.00353357	0	0.00353357	0.00530035	0.00353357	0.00706714	0.00530035	0	0.00353357	0.00353357
TTCCAGATTTCGATTATCTGAG	671	0	0.00298063	0.00298063	0	0	0.00894188	0	0.00298063	0.00298063	0.00298063	0.00298063	0.00298063	0.00298063	0.00596125	0.00298063	0	0.0223547	0	0	0.00596125	0.00298063	0.00298063	0	0	0	0.00298063	0.00596125	0	0	0	0	0.00298063	0.00298063	0	0.00298063	0	0	0	0.00596125	0	0.00298063	0	0.00596125	0.00596125	0.0104322	0	0	0.00596125
TTCCCGCCATTACTTTATTAGG	538	0.00371747	0.00371747	0.00371747	0	0	0.00371747	0.00371747	0	0.00371747	0.00371747	0	0.00371747	0	0.00371747	0.00371747	0	0.00371747	0	0	0.00371747	0.00371747	0	0.00371747	0	0	0	0.00557621	0	0.00557621	0	0	0.00371747	0	0	0.00371747	0	0	0.00371747	0.00371747	0.00371747	0.00371747	0	0	0.00557621	0.0223048	0	0	0.00557621
TTCCCGTAGGTTCTAAGATGAT	657	0.00152207	0.00456621	0.00913242	0.00152207	0.00152207	0.00456621	0	0.0136986	0.00761035	0.00152207	0	0.00761035	0	0.00152207	0.00456621	0	0.00456621	0	0	0.00456621	0.00152207	0	0	0	0.00456621	0	0.00456621	0	0.00152207	0.00152207	0	0.00152207	0	0.00456621	0.00456621	0.00456621	0.00152207	0	0.00456621	0	0	0.00152207	0	0	0.00913242	0	0	0.00761035
TTCTCGTCTACTTGGGATTCTT	779	0.0012837	0	0.0012837	0	0	0.00385109	0.00256739	0.0012837	0.00513479	0.00385109	0.00256739	0.00513479	0.0012837	0.0012837	0.00385109	0	0.00513479	0.00770218	0.00385109	0.00385109	0.00898588	0.0012837	0.00385109	0	0.0166881	0.00385109	0.00513479	0	0.00385109	0.00385109	0	0.0012837	0	0.0012837	0	0.0012837	0	0.00385109	0.00385109	0.0012837	0.00385109	0	0.0012837	0.0012837	0.00898588	0.00513479	0.0012837	0.0012837
TTCCCTGCTCGTTATCCTCGCA	797	0.00250941	0	0.00250941	0.00250941	0	0.00250941	0	0.00250941	0.00376412	0	0.00250941	0.00376412	0.00250941	0	0	0	0.00250941	0.00627353	0.00250941	0	0.0112923	0.00250941	0.00376412	0.00250941	0.00250941	0.00250941	0.00376412	0	0.00627353	0.00627353	0.00250941	0.00250941	0.00250941	0	0	0.00376412	0	0	0	0.00250941	0.00878294	0.00250941	0.00250941	0.00250941	0.00250941	0.00250941	0	0.00376412
TTCCGAGTTGGGCGCACCAAGA	7	0	0	0	0	0	0	0	0	0	0	0	0.285714	0	0	0	0	0	0	0	0.285714	0	0	0	0	0	0	0	0	0	0	0	0	0	0	0	0	0	0	0	0	0	0	0	0	0	0	0	0
TTCCGTCGCAGATTACATGCCA	829	0.00120627	0	0.00241255	0	0.00120627	0.00603136	0	0.00241255	0.00120627	0	0.00241255	0.00241255	0	0.00603136	0.00120627	0.00120627	0.00603136	0	0.00120627	0.00241255	0.00603136	0.00241255	0.00603136	0.00241255	0.00603136	0	0.00603136	0	0.00241255	0.00723764	0.00603136	0	0.00120627	0	0	0.00241255	0.00120627	0.00120627	0.00120627	0	0.00723764	0.00120627	0	0.00241255	0.00120627	0.00241255	0.00120627	0.00241255
TTCGAATTAGAATTCGCGTGTG	502	1	0	0.00996016	0	0	0.00199203	0	0.00199203	0	0	0.00199203	0	0	0.00996016	0	0	0.0059761	0.00398406	0.00199203	0.00199203	0.00398406	0.00199203	0	0	0.00199203	0.00398406	0.0059761	0	0.00199203	0.00199203	0	0	0	0	0	0.00398406	0.00199203	0.00199203	0.00199203	0.00199203	0	0.00199203	0	0.00199203	0	0.00398406	0	0.0059761
TTCGAGCTACCTAGTTCAATTC	396	0	0.00505051	0	0	0	0	0	0.00505051	0.00757576	0	0	0.00505051	0	0.00505051	0	0	0.0151515	0.00505051	0	0	0.00505051	0	0.00505051	0.00505051	0	0	0	0	0.00757576	0.00505051	0	0.00505051	0	0	0.00505051	0.00505051	0	0.00757576	0.00252525	0	0	0.00505051	0	0	0.00757576	0.00505051	0	0.0126263
ACGTTCTGTTGGTTACGCTAAT	859	0.00116414	0	0.00465658	0	0.00116414	0.00116414	0.00465658	0.00116414	0.00931315	0.00116414	0.00349243	0.00116414	0	0.00814901	0.00465658	0	0.00582072	0.00116414	0.00116414	0.00465658	0.00349243	0.00116414	0	0.00349243	0	0.00116414	0.00465658	0.00116414	0.00349243	0.00814901	0	0.00116414	0.00465658	0.00116414	0	0	0	0.00116414	0.00349243	0.00116414	0.00582072	0.00349243	0.00116414	0	0.0104773	0	0.00116414	0.00349243
TTCGCTACTTCTCCCTCACGGT	627	0.0015949	0	0.00478469	0	0	0.125997	0.00478469	0	0	0	0	0.00478469	0.0015949	0.00318979	0.00637959	0.00637959	0.00478469	0	0.00478469	0	0.0015949	0	0	0	0.00478469	0	0	0	0	0.00478469	0	0.0127592	0.00637959	0.0015949	0.00318979	0.00478469	0.0015949	0.0015949	0.0015949	0	0.0015949	0	0	0.0015949	0.0015949	0.00478469	0.0015949	0.00637959
TCCGCTCACGATGATGTTTCGG	673	0	0.00148588	0.00297177	0	0	0.0089153	0	0.00445765	0.00742942	0.00148588	0	0.00445765	0.00148588	0.00594354	0.00297177	0	0.00742942	0.0089153	0	0.0297177	0.00148588	0	0	0	0.013373	0	0.00297177	0.00148588	0.0104012	0	0.00297177	0.00148588	0	0	0	0.00297177	0.00148588	0.00297177	0.00148588	0	0.00148588	0.00148588	0.00148588	0	0.00742942	0.00148588	0.00148588	0.00445765
TTCGGAGAGCCTTCCTTTCGGT	788	0	0.00253807	0.00253807	0	0.00126904	0.00507614	0.00253807	0.00507614	0.00634518	0.00253807	0.00253807	0.0101523	0	0.00253807	0.00253807	0	0.00253807	0.00634518	0.00253807	0.00253807	0.00253807	0	0	0	0.00507614	0	0.00253807	0	0.00634518	0	0	0	0	0	0	0.00253807	0	0.00253807	0	0	0.00253807	0	0.00253807	0	0.00253807	0.00253807	0	0.00253807
TTCGGGGCACGGGTTACTATCT	737	0.0027137	0.0027137	0.0027137	0	0	0.0027137	0.00542741	0.0176391	0.00542741	0	0.0027137	0.00542741	0	0.0027137	0	0.998643	0	0.0027137	0	0.00542741	0.0027137	0	0.0027137	0.0027137	0.0027137	0	0.0027137	0	0.0027137	0.0027137	0	0	0	0.0027137	0	0	0.0027137	0	0.00542741	0	0.0027137	0	0	0	0.00542741	0	0.0027137	0.0027137
TTCGGTACCATGGTGTGTGGCT	511	0.00391389	0	0.00587084	0	0	0.00391389	0	0.00782779	0.00782779	0	0	0	0.00391389	0.00391389	0.00587084	0	0	0.00587084	0	0.0176125	0.00587084	0	0.00391389	0	0.00587084	0	0.00587084	0	0.00587084	0	0	0	0	0.00391389	0.00391389	0.998043	0.00391389	0	0.00782779	0	0.00391389	0	0.127202	0.00391389	0	0.00391389	0.00391389	0.00587084
TTCGTATATCTTTGTGTCTTGT	571	0.00525394	0.00175131	0.00525394	0	0.00525394	0.00525394	0	0.00175131	0.0122592	0.00175131	0.00525394	0.00525394	0	0.00875657	0.00525394	0.00175131	0.028021	0.00525394	0	0.00525394	0.00525394	0.0157618	0	0.00175131	0.00525394	0.00525394	0.00175131	0	0.00525394	0.00175131	0.00875657	0.00175131	0	0	0	0	0.00525394	0.00175131	0	0.00175131	0.00350263	0.00175131	0.00175131	0.00175131	0.00525394	0	0	0.00175131
TTTGTCGTAGCTGAGCGCTCAC	827	0.00362757	0	0.00362757	0.00241838	0.00362757	0.00362757	0.00362757	0	0.00362757	0	0	0.00967352	0	0.00846433	0	0	0.00483676	0.0326481	0	0.00725514	0.00362757	0.00241838	0	0.00241838	0.00362757	0	0.00241838	0.00241838	0.00362757	0.00241838	0.00725514	0	0	0.00241838	0.00241838	0.00241838	0	0	0.00241838	0.00241838	0.00362757	0	0	0.00362757	0.00483676	0.00241838	0.00241838	0.00362757
TTCGTGGCGATTTGAGTTGATT	637	0.00156986	0.00627943	0.00156986	0	0	0.010989	0.00156986	0.00627943	0.00470958	0.00156986	0.00156986	0.00156986	0	0.010989	0.00470958	0	0.00156986	0	0	0.00627943	0.00627943	0	0	0.00470958	0.00156986	0	0.00627943	0	0.00156986	0.00470958	0	0.00156986	0	0	0	0.00470958	0.00156986	0	0.00156986	0	0.00470958	0.00156986	0	0	0.00470958	0.00156986	0.00156986	0.00627943
TTCTACGGGGGAAACCTGCTTA	637	0	0.00470958	0.00313972	0	0	0.00627943	0.00313972	0.00627943	0.00470958	0.00313972	0	0.00470958	0.00313972	0.00941915	0	0.00313972	0.00627943	0.00941915	0	0	0.00470958	0	0.00313972	0	0.00313972	0	0.00627943	0	0.00627943	0.00470958	0	0.00313972	0	0.00313972	0	0.00313972	0.00313972	0	0.00313972	0.00313972	0.00470958	0	0	0.00156986	0.00627943	0	0.00313972	0
TTCTCCAGAATTCCCTACGACT	705	0	0	0	0.00283688	0	0.00283688	0.00992908	0.00283688	0.00283688	0.00283688	0.00283688	0.0624113	0.00283688	0.00567376	0.00283688	0	0.0609929	0.00283688	0	0.00283688	0.00567376	0	0.00283688	0.00283688	0	0.00567376	0	0	0.00567376	0.00567376	0	0	0.00283688	0.00283688	0.00283688	0	0.00283688	0	0	0.00283688	0.00283688	0.00283688	0.00567376	0	0.012766	0	0.00283688	0.00283688
ACGTTGGACAGTAATTATGACT	615	0.00162602	0.00162602	0.00325203	0	0	0	0.00162602	0.00487805	0.00325203	0	0	0.00487805	0.00162602	0	0.00487805	0	0.00650407	0.00162602	0	0	0.00162602	0	0	0	0.00813008	0	0.00162602	0.00325203	0.00650407	0	0	0	0	0.00162602	0	0.00162602	0	0.00162602	0.00487805	0.00162602	0.00162602	0	0	0.00487805	0.00162602	0	0	0.00325203
TTCTGACGCATGATGTGCGGAC	590	0	0.00338983	0.00508475	0	0.00338983	0.00338983	0.00338983	0.00508475	0	0	0	0.00508475	0	0.0101695	0	0.00338983	0.00508475	1	0.00338983	0.00338983	0.00338983	0.00338983	0.00338983	0	0	0	0.00508475	0.00338983	0.00338983	0.00508475	0	0	0.00338983	0.1	0	0.00338983	0	0.00338983	0.00169492	0.00338983	0.00338983	0.00338983	0	0.00338983	0.00508475	0	0.00338983	0
TTCTTAAGAGACGGTGGGTGAG	585	0	0.00683761	0.00512821	0	0	0.0017094	0	0.00512821	0.0034188	0	0.0017094	0.0034188	0	0	0.0017094	0.0017094	0.0017094	0.0017094	0	0.0017094	0.0034188	0	0.0034188	0	0.0034188	0	0	0.0017094	0.0017094	0.0034188	0	0.0017094	0.0017094	0	0	0.0017094	0	0.0034188	0	0	0.0017094	0	0.0017094	0.0017094	0.0017094	0	0	0.0017094
TTCTTCCGCTAAGACACTGCGC	768	0.00260417	0.00130208	0.00911458	0	0	0.00390625	0	0.00260417	0.00130208	0	0.00390625	0	0	0.00520833	0.00260417	0.00260417	0.00651042	0.0078125	0	0.00130208	0	0	0	0.00130208	0.00390625	0	0.00260417	0	0.00130208	0.00390625	0	0	0	0.00260417	0	0.0104167	0.00130208	0	0.00130208	0	0.00520833	0.00130208	0	0	0.00130208	0	0	0.00390625
TTCTTCGCGTAGGACACCTTAG	538	0	0	0.00929368	0	0	0.00929368	0	0.00185874	0	0	0.00557621	0	0	0.00185874	0.00557621	0	0.00185874	0.00557621	0	0.00185874	0.00557621	0	0	0	0.00743494	0	0	0	0.00185874	0.00929368	0	0	0.00557621	0.00743494	0	0	0	0.00557621	0.00185874	0.00557621	0.00557621	0.00557621	0	0.00185874	0.00929368	0	0.00185874	0.00929368
TTCTTCTGTGTAGATGATCGTT	713	0.00280505	0.00280505	0.00420757	0	0.00140252	0.00420757	0.00140252	0.00420757	0.00420757	0	0	0	0.00280505	0.00841515	0.0056101	0.00280505	0.00280505	0.00140252	0	0.0056101	0.00420757	0	0	0	0.00280505	0	0.00420757	0	0.00420757	0.00280505	0.00280505	0	0.00280505	0	0.00420757	0.00701262	0	0.00420757	0	0	0.00280505	0.00701262	0.00280505	0	0.056101	0	0.00280505	0.00701262
TTCTTGGGATTCGGGGCGTCCA	661	0	0.00302572	0.00302572	0.00302572	0	0.00302572	0	0.00302572	0.00302572	0.00605144	0.00605144	0.00302572	0.00302572	0.00907716	0.00302572	0.00302572	0	0.00302572	0	0.00302572	0.00453858	0	0	0	0.00605144	0.00302572	0	0.00302572	0.00453858	0.00302572	0	0.00302572	0.00302572	0	0	0.00302572	0	0	0	0	0.00605144	0.00302572	0	0.00302572	0.00302572	0	0	0.00605144
TTCTTTACTTTTGGTTGAGCGT	7	0	0	0	0	0	0	0	0	0	0	0	0	0	0	0	0	0	0	0	0	0	0	0	0	0	0	0.285714	0	0	0	0	0	0	0	0	0	0	0	0	0	0	0	0	0	0	0	1	0
TTCTTTCTTTTTTTATATGATG	618	0	0	0.00161812	0	0.00161812	0.00161812	0.00161812	0.00647249	0.00485437	0	0	0.00970874	0	0.00647249	0.00161812	0	0.00485437	0.00485437	0.00161812	0.00161812	0.00161812	0	0.00161812	0.00161812	0.00485437	0	0.00161812	0	0.00485437	0.368932	0.00161812	0.00161812	0	0	0	0	0	0	0.00161812	0	0.00809061	0	0.00161812	0.00161812	0.0291262	0	0.00161812	0.00161812
TTCTTTGGCTTGTGTGTTTATT	458	0	0	0.00655022	0	0.00218341	0.010917	0	0.00218341	0.00873362	0.00655022	0.00218341	0.00655022	0	0.00218341	0.010917	0	0.00655022	0.00873362	0	0.00655022	0.00218341	0	0.00218341	0	0	0.00218341	0.00218341	0	0.00655022	0.00655022	0.00655022	0	0	0.00218341	0.00218341	0.00218341	0	0.00218341	0.00655022	0	0.00873362	0	0.00218341	0	0.00655022	0.00218341	0	0
TTGAACTGGCTTGTTCGCGTCT	634	0.00473186	0	0	0	0	0.00788644	0.00157729	0.00946372	0.00157729	0.00315457	0.00157729	0	0.00157729	0.00473186	0	0	0.00473186	0.011041	0.00473186	0	0.00630915	0	0	0	0	0	0.00473186	0.00157729	0.0126183	0.00946372	0	0	0	0	0	0.00473186	0.00157729	0	0.00157729	0.00157729	0.00473186	0	0.00473186	0.00157729	0.00946372	0.00157729	0.00157729	0.00473186
ATGTTTATCCTCGTTCTGGGCG	770	0.0012987	0	0.0025974	0.0012987	0.0012987	0.0025974	0	0.00519481	0.0012987	0	0.0038961	0.0038961	0	0.0025974	0.00909091	0.0012987	0.00779221	0.00649351	0	0.0012987	0.0012987	0	0	0	0.0012987	0.0025974	0.00909091	0	0	0.0038961	0.0012987	0.0012987	0	0.0025974	0.0012987	0.0038961	0.0012987	0	0.00779221	0.0012987	0.0012987	0.0012987	0	0.0012987	0.0116883	0	0	0
TTGACAAGGGTAGGTTAAAGTA	720	0.00138889	0	0.00138889	0.00138889	0.00138889	0.00416667	0	0.00555556	0.00416667	0.00138889	0.00277778	0.00138889	0	0.00833333	0	0	0.0111111	0.00555556	0	0	0.00277778	0	0.00138889	0	0.00555556	0	0.123611	0	0.00416667	0	0	0.00138889	0	0	0.00138889	0.00555556	0	0.00277778	0	0	0.00138889	0.00138889	0.00138889	0.00138889	0.00277778	0.00277778	0.00277778	0.00555556
TTGAGAAGGTGGCAAGTGCTTC	765	0.00130719	0.00392157	0.00392157	0	0	0.00392157	0.00130719	0.00392157	0.00392157	0	0.00130719	0.00653595	0	0.00784314	0.00653595	0	0.00392157	0.00130719	0	0.00653595	0.00392157	0.00130719	0	0.00130719	0.00915033	0	0.00653595	0	0	0.00130719	0.00522876	0.00261438	0.00130719	0	0	0	0.00392157	0.00130719	0	0	0.00130719	0.00130719	0	0	0.0143791	0.00130719	0	0.00784314
TTGAGATCAAGTGGGGGGTCTG	551	0.00907441	0.00362976	0	0.00181488	0.00181488	0.00362976	0	0.00362976	0.0689655	0	0	0.00544465	0	0.00362976	0.00544465	0	0.00362976	0.00362976	0	0.00362976	0	0	0	0	0.00362976	0	0.00181488	0	0.00362976	0.00544465	0	0.00362976	0.00181488	0.00181488	0.00181488	0.00181488	0.00181488	0	0	0.00181488	0.00181488	0	0.00544465	0	0	0	0	0
TTGAGTGGAGGTTTACCTGTTG	511	0.00195695	0	0	0	0	0.00195695	0	0.00978474	0.00195695	0.00195695	0	0.00587084	0.00195695	0.00587084	0.00587084	0	0.00195695	0.00978474	0.00195695	0.00195695	0.00587084	0	0.00195695	0.00195695	0.00195695	0	0	0	0.00195695	0	0.00195695	0	0.00195695	0.00587084	0	0	0	0	0.00587084	0.00195695	0.00195695	0.00587084	0	0	0.00195695	0	0	0.00195695
TTGAGTACGACATGGGGTTAGT	691	0.00144718	0	0.00289436	0.00578871	0	0.0101302	0	0	0.00144718	0.00144718	0	0.00289436	0	0.00289436	0.00289436	0	0.00434153	0.0101302	0	0	0.0144718	0	0	0	0	0	0.00144718	0	0.00144718	0.00289436	0	0.00289436	0	0	0.00144718	0.00289436	0	0	0.00144718	0.00144718	0.00289436	0.00144718	0.00144718	0.00144718	0.00144718	0	0	0.00144718
TTGATGTCTGGTTATTGGACTA	338	0	0	0.00591716	0	0	0	0	0	0	0	0	0.00591716	0	0	0.00887574	0	0	0	0	0	0.00295858	0	0	0	0	0	0.00591716	0	0.0118343	0	0	0	0	0.00887574	0	0.0118343	0	0	0	0	0	0.00591716	0	0	0.00591716	0	0	0
TTGATTGAGTAAATTATCGATC	719	0	0	0.0069541	0.00139082	0.00139082	0.00139082	0	0.00834492	0.0166898	0.00139082	0	0.00834492	0.00139082	0.00139082	0.00417246	0	0.00417246	0.00139082	0	0.00417246	0.0069541	0	0.00417246	0.00139082	0.00417246	0	0.00417246	0	0.00417246	0.00139082	0	0.00139082	0.00139082	0.00139082	0.00139082	0	0.00139082	0.00139082	0	0	0.00417246	0	0.00417246	0.00139082	0.00417246	0.00139082	0.00139082	0.00417246
TTGCAACAAGGCGCAGCATGTA	720	0.00277778	0.00277778	0.00277778	0	0.00277778	0.00833333	0	0.00277778	0.00277778	0.00277778	0	0	0.00277778	0.00277778	0.00277778	0	0.00416667	0.00833333	0.00277778	0.00277778	0.00277778	0	0	0.00277778	0.00416667	0	0.00694444	0	0.00416667	0.00277778	0	0.00277778	0	0	0	0.00277778	0	0	0.00277778	0	0.00416667	0	0.00277778	0	0.00694444	0	0.00277778	0.00555556
TTGCAGGCTGTAGGGATTCTAA	708	0.00564972	0.00282486	0	0	0	0.00282486	0	0.00423729	0.00282486	0.00282486	0	0.00423729	0.00282486	0.00564972	0.00423729	0	0.00564972	0.00564972	0	0.00423729	0.00423729	0	0	0	0.00423729	0	0.00423729	0	0.00423729	0.00423729	0.00282486	0	0	0.00423729	0	0.00847458	0.00282486	0.00282486	0.00423729	0	0.00564972	0	0	0.00282486	0.00423729	0	0.00423729	0.00282486
TTGCTAGGGTGGACTCAATCGT	801	0.00124844	0	0.00124844	0.00499376	0	0.00499376	0	0.00374532	0.00374532	0	0	0.00249688	0	0.00374532	0.00124844	0	0.00249688	0.00499376	0	0.00374532	0.00124844	0.00124844	0	0	0.00124844	0.00124844	0	0.00124844	0.0062422	0	0.00124844	0	0.00124844	0	0.00124844	0.00249688	0.00124844	0.00124844	0	0.00249688	0	0	0.00124844	0.00124844	0	0.00124844	0	0.00749064
ACTAATGGGACGTTTCCCTTTT	680	0.00294118	0	0.00294118	0.00294118	0	0.00294118	0.00588235	0.00294118	0.00147059	0	0.00294118	0.00735294	0	0.00294118	0.00294118	0	0.00294118	0	0	0.00294118	0.00441176	0.00294118	0.00294118	0	0.00441176	0.0117647	0	0	0.00441176	0.00294118	0	0	0.00294118	0	0.00294118	0.00294118	0.00294118	0	0.00294118	0.00441176	0.00294118	0.00294118	0	0.00294118	0.00294118	0	0	0.0102941
TTGTCTAATATCCCCTGCATGT	656	0	0.00152439	0.00152439	0.00304878	0	0.00457317	0	0	0.00914634	0	0	0.00304878	0.00304878	0.00457317	0.00152439	0	0.00152439	0.00914634	0.00152439	0.00304878	0	0.00152439	0.00152439	0	0.00152439	0.00762195	0.00457317	0	0.00304878	0.00457317	0.00304878	0	0.00152439	0	0	0.00304878	0	0.00304878	0	0.00304878	0	0.00152439	0	0	0.00914634	0	0.00304878	0.00152439
TTGCCTATGGTATAAGGTATCG	687	0	0.00873362	0.0480349	0	0.0014556	0	0.0014556	0.0014556	0.0014556	0	0.0014556	0.00291121	0	0.00436681	0	0	0.0334789	0.00436681	0.0014556	0	0.0014556	0	0	0	0.00582242	0	0	0.0014556	0.00727802	0.00291121	0	0.0014556	0	0.0014556	0	0.00291121	0	0	0	0	0.0014556	0.0014556	0.0014556	0	0.00436681	0	0	0.00291121
TTGCGATAGTCTCTCTTAAAAG	858	0	0.0011655	0.0034965	0	0.0034965	0.0011655	0.0011655	0.0221445	0.0011655	0.0034965	0.0034965	0.0104895	0	0.00932401	0.004662	0	0.00699301	0.0034965	0.0034965	0.0011655	0.0011655	0	0	0.0011655	0.00815851	0	0	0.0011655	0.0034965	0	0	0.0011655	0.0034965	0	0	0.0034965	0	0.0034965	0	0	0.0011655	0.0011655	0.0034965	0.0011655	0.0034965	0	0.0011655	0.004662
TTGCGCCGTAATGTTAGATTCC	746	0.00134048	0.00134048	0.00402145	0.00134048	0	0.00134048	0.00402145	0.00536193	0.00536193	0.00268097	0	0.00268097	0	0.00134048	0.0924933	0	0.0080429	0.00268097	0	0.0080429	0	0	0.00134048	0.00134048	0.00134048	0.00134048	0.00134048	0.00134048	0.00268097	0.00402145	0	0.00402145	0	0.00268097	0	0.00134048	0	0	0	0.00134048	0.00134048	0	0.00134048	0.00134048	0.00134048	0	0.0469169	0.0120643
TTGCGTTACCTGAGGCAAGCCT	592	0	0	0	0	0.00506757	0.00675676	0	0.00506757	0.00506757	0.00337838	0	0.00506757	0	0.00506757	0	0	0	0	0.00337838	0.00337838	0	0	0	0.00337838	0.00337838	0	0.00506757	0	0.00337838	0.00337838	0	0	0.00337838	0.00337838	0	0.00506757	0	0	0	0	0.00506757	0.00337838	0.00506757	0.00337838	0.00337838	0	0.00337838	0.0135135
TTGCTGAGCAGTACTCGTGCCT	1165	0.00343348	0.00171674	0	0	0.00257511	0.00343348	0.00171674	0.00343348	0.00171674	0.00429185	0	0.00257511	0	0.00257511	0.00429185	0	0.00429185	0.00257511	0.00171674	0.00429185	0	0	0.00171674	0.00171674	0.00343348	0.00257511	0.00257511	0	0.00429185	0.00171674	0	0	0.00171674	0.00171674	0	0.00429185	0	0.00343348	0.00257511	0	0.00257511	0.00257511	0.00171674	0.00343348	0.00600858	0	0.00171674	0.00257511
TTGCTTTAATTAGTCGTGGTGT	758	0	0.00395778	0.00395778	0	0.00263852	0.00395778	0	0.00395778	0.00263852	0.00263852	0	0.00263852	0.00263852	0.030343	0.0105541	0	0.00131926	0.0211082	0	0.00395778	0.00263852	0	0.00263852	0	0	0	0.00263852	0.00263852	0.00527704	0	0.00263852	0	0	0	0	0.0105541	0	0.00395778	0.00659631	0.00263852	0.00527704	0.00659631	0.00263852	0.00263852	0.00263852	0	0.00263852	0.00263852
TTGGACCCGGCTTAAAGGGGGA	424	0.00235849	0	0.00235849	0.00235849	0	0.0117925	0	0.00235849	0.00707547	0	0.00235849	0.00707547	0.00235849	0	0	0	0.00707547	0	0.00235849	0	0.0141509	0	0.00235849	0	0	0	0.0943396	0	0.00707547	0	0.00235849	0	0.00235849	0.00707547	0	0	0	0	0.00235849	0	0.00707547	0	0.00235849	0	0.00707547	0	0	0
TTGGCAGGAGTAGTATGATGAA	573	0.0017452	0	0.0017452	0.0017452	0	0	0	0.0034904	0	0.0017452	0	0.0017452	0.0034904	0.0017452	0.0069808	0.0017452	0.0034904	0.0122164	0	0.0034904	0	0	0	0	0.0017452	0.0017452	0.0034904	0	0.008726	0.0034904	0	0.0034904	0	0	0	0	0	0.0034904	0.0034904	0	0	0	0	0.0017452	0.0034904	0.0052356	0	0.0034904
TTGGGCTTCACGGTCTCATTGA	757	0.00264201	0	0	0	0	0.00528402	0	0.00264201	0.00264201	0	0	0.00264201	0	0.00396301	0.00264201	0	0.010568	0.00528402	0.00264201	0.00396301	0.00264201	0.00264201	0.00264201	0.001321	0.00396301	0	0.00264201	0	0.00528402	0.00528402	0.00264201	0.00264201	0.011889	0	0	0	0.00264201	0	0.00264201	0.00264201	0	0	0	0.00528402	0.001321	0.00264201	0	0.998679
ACTATCAGCGAGTGGGGGATCG	416	0	0.00240385	0	0	0	0	0	0.0216346	0.00240385	0.00240385	0.00240385	0.00240385	0.00240385	0.00721154	0.00240385	0	0.00240385	0.00240385	0	0.00240385	0.00240385	0	0	0	0.0216346	0	0.00480769	0	0.00721154	0	0	0.00240385	0	0.00240385	0	0.00480769	0.00240385	0.00240385	0.00240385	0	0	0	0	0.00480769	0.00480769	0	0	0.0144231
TTGGGGGGTGCTTCTTTCGGTT	607	0.00494234	0	0.00823723	0	0	0.00164745	0.00494234	0.00164745	0.00494234	0.00164745	0.00494234	0.00658979	0	0.00494234	0.00823723	0	0.00164745	0.00494234	0.00164745	0.00494234	0.00164745	0	0.00164745	0	0.00494234	0.00164745	0.00164745	0	0.00164745	0	0.00164745	0.00164745	0.00494234	0.00164745	0.00494234	0.00164745	0	0	0.00494234	0.00164745	0.00494234	0	0.00164745	0	0.00823723	0.00164745	0	0.00164745
TTGGGATAAAGTCTTTTGCTTC	725	0.00137931	0	0.00413793	0	0	0.00551724	0	0.00551724	0.00551724	0	0	0.00137931	0	0.00137931	0.00137931	0	0.00551724	0.0110345	0	0	0	0	0	0.00137931	0.00413793	0	0.00551724	0.00137931	0.00413793	0.00413793	0	0.00137931	0	0	0.00137931	0.00413793	0.00137931	0	0	0	0	0.00137931	0.00137931	0.00413793	0.00137931	0.00137931	0.00413793	0.00965517
TTGGTCCGGTTGCCCCATGGGT	616	0.00487013	0	0.00324675	0	0	0.00649351	0.00324675	0.00649351	0.00649351	0.00487013	0	0	0.00324675	0.00811688	0.00324675	0.00324675	0.0178571	0	0	0.00162338	0.00487013	0.00487013	0	0	0.00487013	0.00324675	0.0113636	0	0.00324675	0.00811688	0	0.00649351	0	0.00324675	0.00324675	0.00811688	0	0.00324675	0	0	0.00974026	0.00811688	0	0.00811688	0.00649351	0	0.00487013	0.00324675
TTGGTCCGTTTTGAATTTTTAG	594	0.00505051	0.0016835	0.0016835	0.0016835	0	0.00841751	0	0.00841751	0	0	0.0117845	0.0016835	0	0.00505051	0.0016835	0	0.0016835	0.00841751	0.0016835	0.0016835	0.00505051	0	0	0	0.00841751	0.0016835	0.00505051	0.0016835	0.00841751	0.0016835	0	0	0.0016835	0.00505051	0	0.00505051	0	0	0.0016835	0	0.00505051	0.0016835	0	0.0016835	0.00841751	0	0.0016835	0.00841751
TTGGTTGGGGCATGGAGCTTTT	308	0	0.00649351	0	0	0	0.00649351	0.00649351	0.00649351	0	0.00649351	0	0.00649351	0.00649351	0.00649351	0.0422078	0	0.00649351	0.00649351	0	0	0	0.512987	0	0	0	0	0	0	0.00649351	0.00649351	0	0.00649351	0	0	0	0.00649351	0	0	0	0	0.00974026	0	0	0.00649351	0.00974026	0	0	0.00649351
TTGTCCGCGAGGTTGTATTACC	679	0.00147275	0.00147275	0.00441826	0.00441826	0	0.0162003	0.00147275	0.00589102	0	0.00147275	0.0309278	0.00441826	0	0.00147275	0.00147275	0	0.00883652	0.00883652	0	0.00883652	0.00441826	0	0	0	0.00441826	0	0.00147275	0	0.00147275	0	0.00147275	0.00147275	0	0	0	0.00589102	0	0	0.00147275	0.00441826	0.00147275	0.00441826	0.00147275	0	0.00441826	0.00147275	0	0.00441826
TTATGAGACCGGTGCCGCGACC	412	0.00485437	0	0.00485437	0	0	0.00485437	0	0.00728155	0.00485437	0.00485437	0	0.00485437	0	0.00485437	0.00485437	0	0.00728155	0.00485437	0	0	0	0	0	0.00485437	0.00485437	0	0.00485437	0	0.00485437	0.00485437	0	0.00485437	0.00485437	0	0	0	0	0	0	0.00485437	0.0121359	0	0	0	0.00485437	0	0	0.00485437
TTGTGATTCTCAGAGTCTAAAT	676	0	0	0.00295858	0.00295858	0	0.00295858	0.00295858	0.00295858	0.00591716	0	0	0.00739645	0	0.010355	0.00591716	0	0.00443787	0.00591716	0	0.00443787	0.00443787	0	0	0	0.00295858	0.00591716	0.00295858	0	0.00591716	0.00443787	0.00147929	0.00295858	0.00295858	0	0.00295858	0.00295858	0.00591716	0	0.00295858	0	0.00591716	0	0	0	0.0118343	0	0.00443787	0
TTGTGCAATGGATCTGCCTAGA	639	0	0.00469484	0.00156495	0.00156495	0	0.00469484	0.00156495	0.0532081	0.00156495	0	0	0.00469484	0	0.00469484	0.00469484	0.00156495	0.00782473	0.00782473	0	0.00469484	0.00469484	0	0.00156495	0	0.00782473	0.00156495	0.00469484	0	0	0.00469484	0.00156495	0	0	0.00469484	0.00469484	0	0	0.00156495	0.99374	0	0.00469484	0	0.00469484	0	0.00469484	0.00156495	0.00156495	0.00156495
TTGTGGCCGGTATAGGGTGTTA	694	0	0	0	0	0.00288184	0.00288184	0.00144092	0.00288184	0.00576369	0.00288184	0.00288184	0.00576369	0	0	0.00288184	0	0.00288184	0.00288184	0	0	0.00288184	0	0	0	0.0115274	0	0.00288184	0.00288184	0.00864553	0.00576369	0.00288184	0.00864553	0	0	0	0.00288184	0.00288184	0.00576369	0	0	0.00144092	0.00288184	0	0.00288184	0.00576369	0.00288184	0	0.00576369
AACACCTGCTGGTGTTATTGTA	830	0.00240964	0.00361446	0.00361446	0.00120482	0	0.00361446	0.00120482	0	0	0.00481928	0.00361446	0.0060241	0.00120482	0.00361446	0.00120482	0	0.00361446	0.00361446	0.00120482	0.0060241	0.00361446	0	0.00361446	0	0.00361446	0	0.00361446	0	0.00361446	0.00361446	0.00120482	0.00120482	0	0.00120482	0	0.00361446	0.00120482	0.00120482	0.00120482	0	0.00120482	0.00120482	0.00120482	0.00120482	0.00120482	0.00120482	0.00120482	0.00120482
ACTATTGTTATATTGGAAGCGC	610	0	0.0245902	0.00327869	0	0	0.00327869	0	0.00327869	0.00491803	0	0	0.00327869	0	0	0.00327869	0	0.0606557	0	0	0.00327869	0.00327869	0	0.00163934	0	0.00491803	0	0	0	0	0.00327869	0	0	0	0.00327869	0	0.00983607	0.00491803	0.00327869	0.00327869	0	0.00983607	0	0.00491803	0.00327869	0	0.00327869	0.00491803	0.00983607
TTGTGGGTCGATATCGGATGAT	1174	0.000851789	0.000851789	0.00255537	0.00255537	0	0.00170358	0.000851789	0.00511073	0.00511073	0	0.000851789	0.00255537	0.00170358	0.00596252	0.00425894	0.000851789	0.00255537	0.00596252	0.000851789	0.00596252	0.00596252	0	0	0.000851789	0.00425894	0.000851789	0.00170358	0.000851789	0.00255537	0.00170358	0	0	0	0.000851789	0.000851789	0	0.000851789	0.000851789	0.00255537	0.000851789	0.000851789	0	0.000851789	0.00255537	0.00170358	0.000851789	0.000851789	0.00425894
TTGTTTGCCACCAGTTTATTTT	799	0	0	0.00625782	0.00250313	0	0.00250313	0.00250313	0.241552	0.00250313	0.00250313	0.00250313	0.00250313	0	0.00375469	0.00625782	0.00250313	0.00250313	0.0112641	0.00250313	0.00625782	0.00375469	0	0	0	0.00625782	0	0.00250313	0	0.00250313	0.00250313	0	0.00375469	0.00250313	0.00250313	0	0.00625782	0.00250313	0.00250313	0	0	0.00625782	0	0.00250313	0.00250313	0.00876095	0.00250313	0.00250313	0
TTTAAGCGTACGTCCCAATATT	519	0	0.00192678	0.0134875	0.00192678	0	0.00385356	0.00192678	0	0	0.00192678	0.00578035	0	0	0.00192678	0	0	0.00192678	0.00192678	0	0.00578035	0.0154143	0	0.00192678	0	0.00385356	0.00192678	0.017341	0.00192678	0.00192678	0.00192678	0	0.00963391	0.00192678	0.0211946	0	0.00385356	0	0	0	0	0	0.00192678	0	0	0.00578035	0	0.00192678	0.00770713
TTTAAAGAGCTAGAGGGTCCTG	759	0.00263505	0	0.00263505	0	0	0.00263505	0.00263505	0.00263505	0.00263505	0.00263505	0.00263505	0.00527009	0	0.00527009	0.0105402	0	0.0118577	0.00527009	0	0	0.00790514	0.00263505	0	0	0.00263505	0	0.00527009	0	0.00527009	0.00922266	0.00263505	0	0	0	0	0.00263505	0	0.00263505	0	0.00263505	0.00263505	0	0	0.00263505	0.00263505	0	0.00263505	0.00790514
TTTAAGGGAAACGGCAGTGGAC	755	0.0013245	0	0.00264901	0	0.0013245	0	0.0013245	0.0238411	0.00264901	0	0	0.0013245	0.0013245	0.00397351	0.0013245	0	0.00397351	0.0119205	0	0.0013245	0.013245	0	0	0	0.00529801	0	0.00397351	0.0013245	0.0013245	0.0013245	0	0	0	0	0	0.00397351	0.00264901	0.0013245	0	0	0.0013245	0	0	0.0013245	0.00397351	0	0.0013245	0.0013245
TTTAATCATAATTCAGTGTCTT	656	0.00304878	0.00609756	0.00304878	0.00304878	0	0.00609756	0	0.00914634	0.00304878	0	0	0.00304878	0	0.00304878	0.0167683	0	0.00609756	0.00304878	0	0.00609756	0.00304878	0.00304878	0	0	0	0	0.0106707	0	0.00609756	0.00304878	0	0	0.00304878	0	0.00304878	0.00609756	0	0	0	0	0.00304878	0.00304878	0	0	0.00762195	0	0	0
TTTAATCTCGGCATTTATTAGG	677	0	0	0.00738552	0.00590842	0.00443131	0.00886263	0	0.00590842	0	0.00295421	0.00295421	0.00295421	0.00295421	0.00295421	0.00295421	0.0014771	0.00590842	0.00738552	0	0.00590842	0.0118168	0	0	0.00295421	0.00295421	0	0	0.00295421	0.00443131	0.00295421	0	0	0	0	0	0	0	0	0.00443131	0	0.0324963	0.00295421	0	0	0.00443131	0.00443131	0.00443131	0.00590842
TTTAATGTGGGCAAGGCGTGAA	1183	0.00169062	0.00253593	0.00929839	0	0.00253593	0.00169062	0.00338123	0.00169062	0.00169062	0.00676247	0.00169062	0.00169062	0	0.00422654	0.00253593	0	0.00760778	0.0118343	0.00169062	0.00169062	0.00422654	0	0	0	0.00253593	0.00169062	0.00676247	0	0.00253593	0.00507185	0	0	0	0.00169062	0	0	0	0	0	0	0.00169062	0	0.00169062	0.00169062	0.0135249	0	0.00169062	0.00253593
TTTATATAGGTCGATAGGAGGC	472	0	0.00211864	0	0	0	0	0	0.00211864	0.00211864	0.00423729	0.00211864	0.00423729	0	0.00423729	0	0.00211864	0.0127119	0.00423729	0	0.00635593	0	0	0	0.00211864	0.00211864	0.00211864	0.00211864	0.00211864	0.00211864	0.00423729	0.00211864	0	0	0	0	0.00211864	0	0	0	0.00211864	0	0	0	0	0.00423729	0.00423729	0.00211864	0.00635593
TTTACATCTTCATACTGATTAG	637	0	0	0.00470958	0	0	0	0.00784929	0.00627943	0.0533752	0	0.00313972	0.00627943	0.00313972	0.00470958	0.00627943	0	0	0.00784929	0.00313972	0.00470958	0	0	0.00784929	0	0.00941915	0	0.00470958	0.00313972	0.00156986	0.00941915	0	0.00784929	0.00313972	0	0	0.00156986	0.00313972	0	0.00313972	0.00313972	0.00784929	0.00313972	0.00313972	0.00784929	0.00313972	0	0	0.00627943
ACTCAAGGGGGTCAGAGGTAGG	732	0.00136612	0.00136612	0.00136612	0	0.00136612	0.00136612	0	0.00546448	0.00546448	0.00273224	0	0.00546448	0.00273224	0.00273224	0	0.00136612	0.00409836	0.0136612	0	0.00136612	0.00273224	0	0.00136612	0	0.00273224	0	0.0177596	0.00136612	0.00273224	0.00136612	0	0.00409836	0	0.00136612	0.00136612	0.00273224	0	0	0.00136612	0	0.00136612	0	0.00136612	0.00409836	0.00136612	0.00956284	0	0
TTTAGTGTTTGAATACTTAGGT	639	0.00625978	0.00469484	0.086072	0.00156495	0	0.00156495	0.00156495	0.00469484	0.00156495	0	0	0.00625978	0.00156495	0.00469484	0.00625978	0.00156495	0.00156495	0.00156495	0.00469484	0.00156495	0	0.00156495	0	0	0.00156495	0	0.00156495	0	0.00156495	0.00156495	0.00156495	0	0	0	0.00156495	0.00625978	0.00156495	0	0	0	0.00625978	0.00625978	0.00156495	0.00156495	0.00625978	0.00156495	0.00156495	0.00312989
TTTATCCGTGGACTTTTCCTTT	501	0.00399202	0	0.00399202	0	0	0.00399202	0	0.00399202	0.00399202	0	0.00998004	0.00399202	0	0	0.00798403	0	0	0.011976	0	0.00798403	0.00399202	0.00399202	0	0.00399202	0.0139721	0	0.00399202	0	0.00399202	0.00399202	0	0	0.00399202	0.00399202	0	0.00399202	0.00399202	0	0.00399202	0	0.00598802	0	0	0	0	0.00399202	0	0.00399202
TTTATCGTGAATTTAAGATTCG	759	0	0.00395257	0.00263505	0.00131752	0.00131752	0.00395257	0.00131752	0.00395257	0.00131752	0.00131752	0.00131752	0.00395257	0.00131752	0.00527009	0.00263505	0	0.00922266	0.00263505	0.00263505	0.00263505	0.00263505	0	0	0	0.00922266	0	0.00131752	0	0.00263505	0.00263505	0.00131752	0	0.00263505	0.00131752	0.00263505	0.00131752	0.00131752	0	0.00131752	0.00131752	0.00527009	0.00131752	0.00131752	0.00131752	0.00263505	0	0	0.00395257
TTTATTAGTGTGGTCTTCCACA	563	0.0053286	0	0.0071048	0	0	0.0035524	0.0053286	0.00888099	0.0053286	0	0.0035524	0.00888099	0.0053286	0.0071048	0	0	0.0035524	0.0035524	0	0.0053286	0.00888099	0	0	0	0.0035524	0	0.00888099	0	0.0053286	0.00888099	0	0	0	0	0	0.0053286	0.0035524	0	0	0.0035524	0.0053286	0.0053286	0	0.0035524	0.0035524	0	0	0.0053286
TTTCAAACTGGAGCCAGAGGGA	737	0	0.00542741	0.0027137	0	0	0.0027137	0.00814111	0.0027137	0.00814111	0	0.0027137	0.00542741	0.0027137	0.00135685	0	0.0027137	0.00542741	0.0027137	0.0027137	0.0027137	0.0027137	0.00542741	0.00407056	0	0.00542741	0.0027137	0.00542741	0.0027137	0.00542741	0	0.0976934	0.0027137	0.0027137	0.0027137	0	0	0	0.0027137	0.0027137	0	0.0027137	0	0	0.0312076	0.0027137	0.0027137	0.0027137	0
TTTCAGGAGAGAGTAGTTTGTT	307	0.00651466	0	0	0	0	0.00651466	0	0.00651466	0	0	0	0.00651466	0	0	0	0	0	0.00651466	0	0	0.00651466	0	0	0	0.00651466	0	0	0	0.00651466	0	0	0	0	0.00651466	0	0	0	0	0.00651466	0.00651466	0.00651466	0	0	0	0	0	0.00651466	0
TTTTCCAAGTGTGGTCCACGGC	680	0.00294118	0	0.00441176	0	0	0.00882353	0	0.00882353	0.00294118	0.00441176	0.00588235	0.00441176	0	0	0.00294118	0.00441176	0.00294118	0.00882353	0	0.00588235	0.0220588	0	0.00294118	0	0.00441176	0	0.00294118	0.00294118	0	0.00294118	0	0	0	0	0	0.00588235	0	0	0	0	0.00735294	0.00441176	0.00294118	0	0	0	0.00441176	0.00588235
TTTCGCATTGTTTATGGCGCTT	653	0.00306279	0	0.0290965	0	0	0.00612557	0.00306279	0	0.00459418	0	0.00612557	0	0	0.00612557	0.0137825	0	0.00306279	0	0	0.00459418	0.00306279	0.00459418	0.00612557	0	0.00306279	0	0.00918836	0	0.00459418	0	0	0.0872894	0	0	0	0.00459418	0	0	0.00459418	0.00306279	0	0.00765697	0.0490046	0	0.00765697	0.00306279	0.00459418	0.00612557
TTTCACCGAGCGTTAGACTGGC	457	0	0.00437637	0.00437637	0	0.00875274	0.00437637	0	0.00437637	0.00437637	0	0.00437637	0.00437637	0.00437637	0.00875274	0.0393873	0	0	0.00437637	0	0.00875274	0	0	0	0	0.00437637	0	0	0	0	0.00875274	0	0	0	0.00437637	0	0.00437637	0	0	0	0	0	0.00437637	0	0.00437637	0.00875274	0	0.00437637	0.00437637
TTTCGTATCCGTAATGAAGCTC	669	0	0.00298954	0.0044843	0.00298954	0	0	0.0104634	0.0044843	0.00298954	0.00298954	0	0	0	0	0	0	0.00149477	0.00298954	0	0.0044843	0.115097	0	0.00298954	0	0.00298954	0	0.00298954	0	0.0044843	0.00298954	0.00298954	0	0.00298954	0	0.00298954	0.0044843	0.00298954	0	0	0	0.00747384	0.00298954	0.0044843	0.00747384	0.0044843	0	0	0.0044843
ACTCAATTGTAATCCATGGGAG	718	0.00278552	0.00278552	0.00696379	0.00278552	0.00278552	0.00278552	0	0.00278552	0.00417827	0.00278552	0	0.00417827	0	0.00278552	0.00835655	0	0.00557103	0.00557103	0	0.00278552	0.00557103	0	0	0.00278552	0.00696379	0	0.00417827	0	0.0097493	0.00278552	0.00278552	0.00417827	0.00417827	0	0	0.00417827	0	0.00278552	0.00278552	0.00417827	0.00417827	0.00417827	0.00278552	0.00417827	0.00417827	0.00278552	0.00278552	0.00835655
TTTCGTTGTTACTCAGTCGCTG	645	0.00310078	0.00465116	0.00930233	0	0	0.0294574	0	0.00930233	0.00310078	0.00310078	0	0.00310078	0	0	0.00310078	0	0.00465116	0	0	0.00310078	0.00465116	0	0.00310078	0	0	0	0.00465116	0	0.00310078	0.00775194	0	0.00310078	0	0.00310078	0	0	0	0	0	0	0.00310078	0	0	0	0.00465116	0	0	0.00620155
TTTCTATGTCTCGTAATGCCTC	705	0	0.00283688	0.00425532	0	0.00283688	0.00567376	0	0.00567376	0.00425532	0	0	0.012766	0	0.00851064	0.00567376	0.00283688	0.00283688	0.00567376	0.00283688	0.00283688	0.00567376	0	0	0.00567376	0.0070922	0.00283688	0.00425532	0	0.00283688	0.0070922	0.00425532	0	0.00425532	0	0	0.00283688	0	0	0	0	0.00425532	0	0	0	0	0.00283688	0.00283688	0.00283688
TTTCTGTTGGTGGTCTGTGCGA	586	0.00170648	0.00170648	0.00682594	0	0	0.00341297	0.00170648	0.00341297	0.00170648	0	0.00170648	0.00170648	0.00170648	0.00341297	0	0	0.00341297	0	0	0.00682594	0.00341297	0	0.00170648	0	0.00170648	0	0.00511945	0.00341297	0.0102389	0.00341297	0.00853242	0.00170648	0	0.00170648	0	0.00341297	0	0.00682594	0	0.00682594	0.00170648	0	0.00341297	0.00170648	0.059727	0.0102389	0.00170648	0.00682594
TTTCTTTTCTCGTTGTGATTTC	671	0	0	0.00596125	0	0.00149031	0.00149031	0.00149031	0.00447094	0.00447094	0	0.00596125	0	0.00447094	0.00596125	0.00447094	0	0.00298063	0.00149031	0.00149031	0.00149031	0.00149031	0	0	0.00149031	0.00447094	0.00149031	0.00149031	0	0.00447094	0.00596125	0	0.00149031	0	0.00149031	0.00149031	0.00596125	0	0.00149031	0.00447094	0	0	0	0	0.00447094	0.00149031	0.00447094	0	0.0193741
TTTGAGAGCGTATAGGGGAGAT	604	0	0	0.00331126	0.00331126	0	0.00331126	0	0	0.00331126	0	0	0.00827815	0	0.00331126	0.00331126	0.00331126	0.00331126	0.013245	0	0.00331126	0.00331126	0	0	0.00331126	0.00331126	0	0.00331126	0	0.013245	0.00331126	0	0	0.00331126	0	0.00331126	0.00331126	0.00331126	0	0.00331126	0	0	0.00827815	0	0	0	0	0	0.00496689
TTTGATCTCTCGACTAAGACCG	704	0	0	0.00284091	0.00284091	0.00284091	0	0	0.00284091	0	0	0.00284091	0.00568182	0	0.0113636	0.00284091	0	0.00284091	0.00568182	0	0.00852273	0.00568182	0	0.00284091	0	0	0.00284091	0	0	0	0	0.00284091	0	0.00284091	0	0.00284091	0.00284091	0	0	0.00284091	0.00568182	0.00284091	0	0.00568182	0.00284091	0.00568182	0	0	0.0113636
TTTGGCCTAGTACGAACTGACG	694	0.00288184	0	0.00720461	0	0.00288184	0.00432277	0.00288184	0.00576369	0.00864553	0.0129683	0.00288184	0.00432277	0	0.00864553	0	0	0.00576369	0.00576369	0	0	0.0590778	0.00288184	0	0.00288184	0.00288184	0.00288184	0.00288184	0	0.00288184	0.0144092	0.00288184	0.00288184	0	0	0.00288184	0.00576369	0.00432277	0.00288184	0	0.00288184	0.00288184	0	0	0.00288184	0.00288184	0	0.00288184	0.00576369
TTTGTCCTTGAAGTCTATCGCA	688	0	0.00145349	0.00145349	0	0	0.00290698	0.00290698	0.0116279	0.00290698	0.00145349	0.00290698	0.00581395	0	0.00290698	0.00145349	0.00145349	0	0.00581395	0	0.00290698	0.00145349	0	0.00290698	0	0.00145349	0.00145349	0.00290698	0	0.00436047	0.00290698	0.00145349	0	0	0	0.00145349	0.00290698	0.00145349	0	0.00145349	0.00290698	0.00290698	0	0.00290698	0	0.00436047	0.00145349	0	0.00145349
TTTGTCCTTTTGTTAGACGAAT	677	0.0014771	0.0014771	0.0014771	0	0	0.00295421	0	0.0014771	0.00295421	0.0014771	0.0014771	0.0014771	0	0.00443131	0	0	0.00590842	0.00738552	0	0.0014771	0.00443131	0	0	0.0014771	0.0014771	0	0.00590842	0.0014771	0.00443131	0.00443131	0	0	0.00295421	0.0014771	0.00295421	0.00886263	0.0014771	0.0014771	0.0014771	0	0.00295421	0.0014771	0	0.00590842	0.00443131	0	0	0.00590842
TTTGTGGATTCTTAAACTCAGA	481	0	0	0	0	0	0.004158	0	0.002079	0.004158	0	0.002079	0.002079	0.002079	0.00623701	0.002079	0	0.002079	0.00623701	0	0.00623701	0.002079	0	0	0.002079	0.002079	0	0.004158	0	0.00623701	0	0	0	0.002079	0	0	0	0.002079	0.002079	0	0.002079	0	0	0	0.002079	0.018711	0	0	0.004158
ACTTCAGCACTCTTGGTTTTGG	665	0.00300752	0.00300752	0.00601504	0	0	0.0075188	0.00300752	0.00601504	0.00300752	0.00300752	0	0.00300752	0	0.00451128	0	0	0.00451128	0.0120301	0	0.00451128	0.00300752	0.00601504	0.00300752	0	0.00451128	0	0	0	0	0.00300752	0	0.00300752	0.00300752	0.00451128	0	0.00601504	0.00300752	0	0	0.00300752	0	0.00300752	0.00300752	0.00451128	0.00601504	0	0	0.00451128
TTTGTTTGGTGGTGTGTCAGCT	474	0	0	0.0021097	0	0	0.00421941	0	0.00843882	0.00421941	0	0.00421941	0.0021097	0	0.00843882	0.0126582	0	0.0232068	0.00421941	0	0.00421941	0	0	0	0	0.00632911	0	0.0021097	0	0.0126582	0.0021097	0	0.0021097	0	0	0	0.0021097	0	0	0.0021097	0	0.00843882	0.0021097	0	0	0	0	0	0.0021097
TTTTAAGGCCGTCTTGAATTCT	859	0.00582072	0.00116414	0.00465658	0.00116414	0.00232829	0.00582072	0.00698487	0.00582072	0.00582072	0.00116414	0.00116414	0.00582072	0.00116414	0.00465658	0.00116414	0.00116414	0.00582072	0.00232829	0	0.00116414	0.00465658	0.00465658	0	0.00116414	0.00582072	0	0.00116414	0	0.00698487	0.00465658	0.00232829	0	0.00232829	0.00116414	0	0.00116414	0	0	0	0.00116414	0.00232829	0	0.00116414	0	0	0	0.00116414	0.0104773
TTTTAATCCGCGTTCTAATGAT	532	0.0056391	0	0	0	0	0.0037594	0.0056391	0.0037594	0.0093985	0	0.0037594	0.0093985	0	0.0037594	0.0037594	0.0056391	0.0075188	0.0056391	0	0	0	0	0	0	0.0075188	0.0037594	0.0056391	0.0056391	0.0037594	0	0	0	0	0	0	0.0037594	0.0037594	0	0.0037594	0.0037594	0.0037594	0	0	0.0037594	0.0037594	0	0	0.0037594
TTTTAGGGGTGCACGGGAATAG	626	0	0.00958466	0.00319489	0	0	0.00798722	0.00319489	0.00638978	0	0	0	0	0	0.00159744	0.00159744	0	0.00319489	0.00319489	0.00319489	0.00638978	0.00159744	0	0	0	0.00798722	0	0	0	0.00319489	0.00638978	0.00319489	0	0.00159744	0	0	0.00159744	0.00319489	0	0	0.00159744	0.00159744	0	0	0	0.00319489	0	0	0.00479233
TTTTAGTTTCTCGAGCTTCGGG	15	0	0	0	0	0	0	0	0	0	0	0	0	0	0.133333	0	0	0	0	0	0	0	0	0	0	0	0	0	0	0	0	0	0	0	0	0	0	0	0	0	0	0	0	0	0	0	0	0	0
TTTTCTTATATGCTGATCTCGT	792	0.00126263	0.00126263	0.00631313	0	0	0.00378788	0	0.00378788	0.00378788	0.00378788	0.00126263	0.00883838	0	0.00126263	0.00378788	0.00378788	0.00378788	0.00631313	0	0.0113636	0	0	0.00126263	0	0.00378788	0.00378788	0.00378788	0	0.00631313	0.00378788	0	0	0.00126263	0.00126263	0	0.00378788	0	0.00126263	0	0	0.00757576	0.00126263	0.00378788	0	0.00378788	0	0.00378788	0.00378788
TTTTCTTTGCATCGCATGGTGA	684	0.00438596	0	0.00292398	0.00146199	0.00146199	0.00584795	0	0.0307018	0.00730994	0.00146199	0	0.00292398	0	0.00292398	0.00292398	0.00146199	0.00877193	0.00292398	0.00730994	0	0	0.00146199	0.00292398	0.00146199	0.00146199	0	0	0	0.00292398	0.00292398	0	0.00146199	0	0	0	0.00146199	0	0.00146199	0.00146199	0.00438596	0.00146199	0.00146199	0	0.00292398	0.0116959	0.00292398	0.00584795	0.00292398
TTTTGATAATACTGGCAGAGTG	546	0	0.003663	0.003663	0.003663	0	0	0	0	0.003663	0	0	0	0	0.00732601	0	0	0.003663	0.00915751	0	0.003663	0	0	0.0018315	0	0	0	0.003663	0	0	0.003663	0.003663	0.003663	0	0	0.003663	0.00915751	0	0	0.003663	0	0.00549451	0	0	0	0.003663	0.003663	0.003663	0.00732601
TTTTGGCAGTGATGGGAATTGG	476	0	0	0	0	0	0.00210084	0	0.00420168	0.00210084	0	0	0.00630252	0	0.00630252	0	0	0.00210084	0.012605	0	0.00210084	0.00630252	0	0.00210084	0	0	0	0	0	0.00420168	0.00210084	0	0.00420168	0	0.00210084	0	0	0	0	0	0.00210084	0	0	0	0	0.00630252	0.00210084	0	0
TTTTTATGTTGTATAAGTTTTG	439	0	0	0	0	0	0.00455581	0	0.00455581	0	0.00683371	0	0.00455581	0.00911162	0.00911162	0	0	0.00455581	0.00911162	0	0.00911162	0.00683371	0	0	0	0.00455581	0	0	0	0	0.00455581	0	0.00455581	0.00455581	0	0	0	0	0	0	0	0.00455581	0	0	0.00455581	0.022779	0.00455581	0	0.00911162
ACTCGGTCGCGCCGTACATCAG	246	0.00406504	0	0	0	0	0	0	0.00406504	0	0	0	0.00406504	0	0.00406504	0	0	0	0	0	0	0.0121951	0	0	0	0.00406504	0	0	0.00406504	0.0162602	0.00406504	0.00406504	0.00406504	0	0	0	0	0	0	0.00406504	0	0	0.00406504	0	0	0.0121951	0.00406504	0.00406504	0
TTTTTCGGACAGGGTGGTAGTT	580	0.00344828	0.00517241	0.00517241	0.00344828	0	0.00689655	0	0	0.00689655	0.00344828	0.00517241	0.0172414	0	0.0103448	0.00517241	0	0.00517241	0.00862069	0	0	0.0103448	0	0	0	0.00344828	0	0.00517241	0.00517241	0.00344828	0.0103448	0.00862069	0.00344828	0	0.00517241	0	0.00517241	0	0	0.00344828	0	0	0	0	0.00517241	0.00344828	0	0	0.00862069
TTTTTGAAATAGTGTTTAAGCA	271	0	0	0.0516605	0	0	0.0110701	0	0.0110701	0	0	0.00369004	0.0110701	0	0.0110701	0.00369004	0.00369004	0.0110701	0	0	0.00369004	0.00369004	0	0	0.0110701	0.00369004	0	0.00369004	0	0	0.00369004	0	0.00369004	0	0	0	0	0	0	0	0	0.0110701	0	0	0	0.00369004	0	0.00369004	0
TTTTTTCGAAGTAAGCTACAAG	609	0	0.00164204	0.00492611	0.00164204	0	0	0.0821018	0.00656814	0.00164204	0.00164204	0.00492611	0.00492611	0	0.00164204	0	0	0.00492611	0.00164204	0	0	0	0	0	0.00492611	0.0164204	0	0.00492611	0	0.00656814	0.00492611	0	0.00164204	0	0.00164204	0	0.00164204	0	0	0	0	0.00164204	0	0	0.00492611	0.00985222	0	0	0.00492611
TTTTTTCTGGGAATCCGTAGTC	551	0.00362976	0.00362976	0.00725953	0	0.00362976	0.00544465	0.00362976	0.00362976	0.00362976	0	0	0.0108893	0	0.00362976	0.00362976	0	0	0.00725953	0	0.00725953	0.00362976	0.00362976	0.00362976	0	0	0.00362976	0.00362976	0	0	0.00362976	0.00362976	0.00725953	0	0	0	0	0.00362976	0	0	0.00362976	0.00362976	0	0.00362976	0.00362976	0.00362976	0.00362976	0.00362976	0.00362976
CAAAAACCGTTGTGTGAAAATT	479	0.00417537	0	0.00835073	0	0	0.00626305	0	0.00417537	0.00417537	0.00417537	0.00417537	0.0292276	0	0.00417537	0.00417537	0	0.00835073	0.00626305	0	0.0167015	0.0104384	0	0.00417537	0	0.00626305	0	0	0	0.00626305	0.00626305	0	0.00417537	0.00417537	0	0.00417537	0	0	0.00417537	0	0	0.00417537	0	0	0.00626305	0.0125261	0	0.00417537	0.00835073
CAAAGATTGGTGTGCACGCATC	640	0	0	0.0015625	0	0.0015625	0	0	0.003125	0.0046875	0.0015625	0	0.003125	0.0078125	0.003125	0.003125	0.0015625	0.003125	0.0078125	0.0015625	0.0046875	0.0046875	0.0015625	0	0	0.0046875	0	0.0046875	0	0.0015625	0.0046875	0	0.003125	0	0.0015625	0.003125	0	0.0015625	0	0	0	0.0046875	0.0015625	0.003125	0	0.028125	0	0.003125	0
CAAATCTTTCGCAAAATAAGAT	752	0.00265957	0.00398936	0.00398936	0	0	0.00398936	0	0	0.00664894	0.00398936	0.00398936	0.00930851	0.00930851	0.00398936	0.00132979	0	0.00664894	0.00398936	0	0.00398936	0	0	0	0	0.00132979	0	0.00132979	0	0.00265957	0	0	0	0.00132979	0.00398936	0	0.00398936	0	0.00132979	0.00132979	0	0.00398936	0	0	0.00398936	0.00930851	0	0	0.00664894
CAGCAGATACTGTGTACGAGAG	835	0.00239521	0.00359281	0.00359281	0.00239521	0	0.00359281	0	0.00239521	0.00359281	0	0	0.00239521	0	0	0.0203593	0.00359281	0.00479042	0.0107784	0.00239521	0.00718563	0.00359281	0	0.00239521	0	0.00359281	0.00239521	0.00359281	0	0.00359281	0.00239521	0	0.00239521	0.00958084	0	0.00239521	0.00479042	0.00239521	0	0.00239521	0	0.00239521	0	0.00359281	0	0	0	0	0.00598802
CAACTCGGTAGGCATGGTCTTT	757	0	0.00264201	0.00396301	0.00396301	0.00660502	0.00528402	0	0	0.00528402	0.00264201	0.00264201	0.00396301	0	0.00396301	0.00396301	0	0.00396301	0.00528402	0	0.00264201	0.011889	0.00396301	0	0	0.00396301	0	0.00264201	0	0.00396301	0.00528402	0.00264201	0.00264201	0	0.00264201	0	0.00396301	0	0.00396301	0	0	0.00396301	0	0.00528402	0.00396301	0.0171731	0.00396301	0.00264201	0.00528402
CAACTTTAAGTGGTCCGTATCT	551	0	0	0.00725953	0	0	0.00362976	0	0.00362976	0	0	0	0.00362976	0	0.00544465	0.00544465	0	0.0108893	0.00907441	0.00362976	0.0127042	0.00725953	0	0.00725953	0	0.00544465	0.00362976	0.00544465	0	0.00362976	0.0108893	0	0	0	0.00362976	0	0.00544465	0	0.00544465	0	0	0.00362976	0	0.00544465	0.00907441	0	0	0.0381125	0.00362976
ACTGCAAGGCGAGATGTTGGCC	706	0.00424929	0	0.00566572	0.00141643	0	0.00566572	0.00141643	0.00283286	0	0	0.00141643	0.00424929	0	0	0.00424929	0.00141643	0.00849858	0.00991501	0.00283286	0.00141643	0.00991501	0.00141643	0	0	0.00283286	0	0.00283286	0	0.00424929	0.00849858	0	0.00141643	0	0.00141643	0.00141643	0.00283286	0.00141643	0.00424929	0.00283286	0	0.00141643	0	0	0.00424929	0.00283286	0	0.00283286	0.00283286
CAAGGCTTGAGGTTGAGAGGGA	750	0.00133333	0.00133333	0	0.004	0	0	0	0.0826667	0.00666667	0.00133333	0.00133333	0.00666667	0.004	0.00666667	0.00666667	0.00133333	0.004	0.004	0	0.004	0	0	0.004	0.00133333	0.00133333	0	0.00133333	0.00133333	0.012	0.00133333	0.00133333	0.00133333	0.00133333	0.00133333	0.00133333	0	0	0	0	0.00133333	0.00533333	0.00133333	0	0.00133333	0.004	0	0.0253333	0.00666667
CAAGGGGAGTTTTGTGTACGGC	751	0	0	0.00266312	0	0	0.00665779	0.00266312	0.00665779	0.00266312	0.00399467	0.00266312	0.00665779	0	0.00665779	0.00266312	0.00266312	0.00266312	0.00532623	0.00266312	0	0.00665779	0.00399467	0.00266312	0	0.00532623	0.00266312	0.00399467	0.00266312	0.00665779	0	0	0.00266312	0	0.00532623	0.00266312	0.00932091	0.00266312	0	0.00133156	0	0	0.00399467	0	0.00266312	0.00399467	0.00266312	0.00665779	0.00399467
CAATAAGGATTTGTTTGATATT	476	0	0.00420168	0.00840336	0	0	0.00420168	0.00420168	0.00420168	0.00420168	0	0	0.00420168	0	0.00840336	0	0	0.00420168	0.00840336	0	0.00420168	0.00420168	0	0	0.00420168	0	0	0.00420168	0	0.00840336	0.00420168	0	0	0	0.00420168	0	0.00840336	0	0	0.00420168	0.00420168	0.00420168	0.00420168	0	0.00420168	0.00420168	0	0	0.00420168
CAATATGTCATACCCCGAGGAG	360	0	0	0	0	0	0.00555556	0.00555556	0.00555556	0	0.00833333	0	0.00555556	0	0.00555556	0.00555556	0	0.00555556	0.0361111	0	0.00555556	0.00555556	0	0.00555556	0	0	0.0194444	0	0	0.00555556	0.00555556	0	0	0.00555556	0.00555556	0.00555556	0	0	0	0	0.00555556	0	0.00555556	0.00555556	0.00833333	0.00555556	0	0	0.00555556
CAATGCGTCGCTTAGAACTGCT	612	0	0.00326797	0.0294118	0.00326797	0	0.00326797	0	0.00490196	0.00653595	0.00326797	0.00326797	0	0.00490196	0.00326797	0.00326797	0	0.0147059	0.00653595	0	0.00490196	0.00326797	0	0	0	0.00490196	0.00326797	0.00326797	0	0.00490196	0	0.00326797	0.00490196	0	0	0	0.00490196	0.00326797	0	0	0	0.00490196	0	0	0	0.00980392	0	0	0.00326797
CAATGCTTCATTGTCGGGGAGC	732	0	0	0.00546448	0.00273224	0	0.00273224	0.00273224	0.00546448	0	0.00273224	0	0.00273224	0	0.00273224	0.00273224	0.00273224	0.00546448	0.00546448	0	0.00273224	0.00273224	0	0.00273224	0	0.00273224	0	0.00546448	0.00273224	0	0.00273224	0	0.00273224	0.00273224	0	0	0.0737705	0.00273224	0	0.00273224	0.00273224	0.00546448	0.00273224	0	0	0.00273224	0	0.00273224	0
CAATGGATCGGAGCCTCGGTAT	803	0.00124533	0.00373599	0.00124533	0.00124533	0	0.00373599	0.00373599	0.00124533	0.00498132	0.00124533	0	0.00124533	0	0.00498132	0.00622665	0	0.00871731	0.00498132	0	0.00996264	0.00871731	0	0	0	0	0.00124533	0.00124533	0	0.00498132	0.00124533	0	0.00373599	0.00871731	0	0	0.00498132	0.00871731	0.00124533	0.00373599	0	0	0.00124533	0	0.00498132	0.00498132	0.00124533	0.00124533	0.00124533
CACTCCCCGGGGTTAGATAAGT	739	0.00270636	0	0.00270636	0	0	0.0067659	0	0.00270636	0.0067659	0.00270636	0.0067659	0.00270636	0	0.00270636	0.00270636	0	0.00947226	0.00541272	0	0.00541272	0.0324763	0.00270636	0	0	0.00270636	0.00270636	0.00270636	0	0.00270636	0.00270636	0.00270636	0.00541272	0	0	0.00541272	0.00270636	0.00270636	0	0	0.00270636	0.00405954	0.00541272	0.00270636	0	0.0067659	0	0	0.0067659
CACCGGCTGTGAAATAGAGTAT	664	0.00150602	0.00150602	0.00903614	0	0.00150602	0.00301205	0.00150602	0.00451807	0.00150602	0	0.00150602	0.0060241	0.00150602	0.00301205	0.0286145	0	0.0406627	0.00451807	0	0.00301205	0.00903614	0.00301205	0.00301205	0	0	0.00150602	0.00301205	0	0.00150602	0	0.00301205	0	0	0	0	0.00150602	0	0	0.00150602	0.00150602	0	0	0.00150602	0	0.00150602	0	0.00150602	0.00301205
CACGACTTTAACGTATTTGGTT	847	0.00236128	0	0.00590319	0	0	0.00354191	0.00236128	0.05549	0.00236128	0.00236128	0	0.00354191	0	0.00590319	0.00590319	0.00236128	0.0094451	0.00472255	0	0.00354191	0.00354191	0	0	0.00590319	0	0	0.00472255	0	0.00708383	0.00236128	0.00354191	0.00236128	0.00354191	0	0.00472255	0.00236128	0.00236128	0.00354191	0.00236128	0.00472255	0.00826446	0.00236128	0	0.00236128	0.00354191	0.00354191	0.00236128	0.00472255
ACTGCCGTGTCGCTTTACCTAC	833	0	0	0.0108043	0.00240096	0	0.00720288	0.00240096	0.00480192	0.00480192	0.00360144	0	0.00240096	0	0.00720288	0	0	0.00480192	0.00720288	0	0.00480192	0.00840336	0	0.00240096	0	0.00360144	0.00240096	0.00240096	0.00240096	0.00480192	0.00360144	0	0	0.00240096	0	0	0.00360144	0	0.00240096	0	0.00240096	0.00360144	0	0.00360144	0.00240096	0.00480192	0.00240096	0	0.00480192
CACGCTGCACGATGGCGAGCGA	728	0.00274725	0.00274725	0.00274725	0.00274725	0	0.00274725	0	0.00274725	0.00274725	0.00412088	0.00274725	0	0	0.00274725	0.0151099	0.00274725	0.00686813	0.00274725	0.00274725	0.00549451	0.00274725	0.00274725	0	0.00274725	0	0.00274725	0.00274725	0.00274725	0.00274725	0.00274725	0	0	0	0	0.00274725	0.00274725	0	0	0.00274725	0	0	0.00549451	0.00274725	0.00549451	0	0.00274725	0	0.00824176
CACGGGGGGTCCATTTAGGAAC	691	0	0	0.00289436	0	0	0.00289436	0	0.00578871	0	0	0.00289436	0.00289436	0	0.00868307	0.00144718	0.00289436	0.00578871	0.0202605	0	0.0115774	0.00289436	0	0	0	0.00289436	0	0	0	0.00434153	0.00578871	0.00289436	0	0	0.00289436	0	0.00289436	0	0	0.00289436	0	0	0	0	0.00289436	0.00289436	0.00434153	0.00289436	0.00434153
CACTAACGAGTGCTCCTCTTTG	585	0.0017094	0.0017094	0.0119658	0	0	0.0017094	0	0	0.0034188	0	0	0.0017094	0	0.00512821	0.0017094	0	0	0.0017094	0.0017094	0.00512821	0.00683761	0	0	0	0	0	0	0	0.00512821	0	0	0	0.0034188	0.0034188	0	0.0017094	0.0017094	0	0.0034188	0	0	0	0.0017094	0.00512821	0	0	0	0.0017094
CACTATTTGGTTTCGGCAGGTG	461	0	0	0.00650759	0.0021692	0	0.0021692	0	0	0	0.0021692	0	0.00650759	0.0021692	0.00650759	0.00650759	0	0.0021692	0.0021692	0	0.0281996	0.00650759	0	0.0021692	0.00650759	0.00650759	0	0	0	0	0.00650759	0	0	0	0.0021692	0	0.00650759	0	0	0	0.0021692	0.0021692	0.0021692	0.0021692	0.0021692	0	0.0021692	0	0.0281996
CACTGGATTGCTTTGCCTTGGC	540	0.0166667	0	0.0037037	0	0	0	0	0.0037037	0.00185185	0	0.0037037	0.00740741	0	0.0037037	0.0037037	0	0.0037037	0.0037037	0	0.0037037	0.00740741	0	0	0.0037037	0.0037037	0.0037037	0.0037037	0.0037037	0.00740741	0.0037037	0	0	0	0.0037037	0	0.00740741	0	0.0037037	0.0037037	0.0037037	0.00740741	0	0.0037037	0.00740741	0.0037037	0.0037037	0	0
CACTGATGCTCTGTACTATGCT	858	0.002331	0.0011655	0.004662	0	0.0011655	0.0011655	0.002331	0.004662	0.004662	0.0034965	0	0.004662	0.002331	0.002331	0.0011655	0	0.0011655	0.0034965	0.0011655	0.0034965	0.0431235	0	0.0011655	0	0.004662	0	0	0.0011655	0.0011655	0.002331	0.0011655	0.0011655	0	0	0	0.0011655	0	0.0011655	0.0011655	0.0011655	0	0.0011655	0	0.0011655	0.002331	0	0.0011655	0.0034965
CACTTGCGGACTAGTTCGCCCT	668	0.00299401	0.00149701	0.00598802	0	0	0	0.00149701	0.00299401	0	0	0	0.0134731	0.00149701	0	0.00299401	0	0.00299401	0	0	0.00598802	0.00299401	0	0	0	0.00299401	0	0.00898204	0	0.00299401	0.00449102	0.00149701	0.00149701	0	0.00299401	0.00149701	0.00149701	0.00149701	0.00149701	0.00449102	0.00149701	0.00299401	0.00149701	0	0.00149701	0.00598802	0.00149701	0	0.00299401
CACTTGGTACGTCTAAGTTGCA	859	0	0.00582072	0.00349243	0.00116414	0.00116414	0.00349243	0	0.00582072	0.00582072	0.00349243	0.00116414	0.00349243	0.00349243	0.00116414	0	0.00116414	0.00116414	0.00582072	0	0.00349243	0.00698487	0.00116414	0.00116414	0.00116414	0.00349243	0.00116414	0.00116414	0	0	0.00349243	0.00116414	0.00116414	0.00582072	0.0174622	0	0.00116414	0	0.00116414	0.00349243	0.00116414	0.00582072	0.0116414	0.00349243	0.0139697	0.00349243	0.00116414	0.00349243	0.00349243
CAGAGCGGAATTACTGGTCCGT	685	0.00291971	0	0.00729927	0.00291971	0.00437956	0.00875912	0.00291971	0.010219	0.00437956	0.00291971	0.00291971	0.00437956	0	0.00437956	0.00291971	0	0.00729927	0.00437956	0	0.00291971	0.00729927	0	0	0	0.00291971	0	0	0	0.00583942	0.00291971	0	0	0.00291971	0	0	0.00437956	0.00437956	0	0.00291971	0.00437956	0.00583942	0.00291971	0	0	0.0116788	0.00583942	0	0.00291971
CAGCATGTGTTCGGGATTTGGG	736	0	0.00407609	0.0108696	0.00271739	0	0.00407609	0.0013587	0.00679348	0.0013587	0.00407609	0	0.00679348	0	0.0013587	0.00407609	0.0013587	0.00815217	0.0013587	0	0.00543478	0.0013587	0.0013587	0.0013587	0.0013587	0.00407609	0.0013587	0.0013587	0	0	0	0	0	0	0.0013587	0	0.00407609	0.00407609	0	0.0013587	0	0.0013587	0.0013587	0.00407609	0.0013587	0.00407609	0.0013587	0.0013587	0.00407609
ACTGGCAGATGTAATTACGGGT	704	0.00142045	0	0.00710227	0.00426136	0	0.00994318	0	0.00710227	0.00142045	0.00568182	0	0.00284091	0	0	0.00426136	0	0.0610795	0.00852273	0	0.00568182	0	0	0	0	0.00426136	0.00142045	0.00284091	0	0.00284091	0.00284091	0	0.00142045	0	0	0.00142045	0	0.00142045	0.00284091	0	0.0340909	0.00284091	0	0	0.00142045	0.00142045	0.00142045	0.00142045	0.00568182
CAGCCAATTATAGGGGGGCGTC	857	0.00350058	0.00350058	0.00116686	0	0.00116686	0.0350058	0.00350058	0.050175	0.00350058	0	0	0.00116686	0	0.00583431	0.00350058	0	0.00116686	0.00583431	0	0.00350058	0.00116686	0.00116686	0	0.00116686	0	0	0	0	0.00583431	0.00583431	0	0.00350058	0	0.00116686	0	0.00116686	0	0	0	0.00116686	0.00350058	0	0.00350058	0.00116686	0.00350058	0.00116686	0.00116686	0.00350058
CAGCTGTTTTTCTAGGAAACTA	787	0.0025413	0.0025413	0.00762389	0	0.0025413	0.00762389	0	0.00381194	0.00127065	0.00381194	0.0025413	0.0025413	0.0025413	0.0025413	0.0025413	0.0025413	0.00635324	0.00889454	0.00508259	0	0.0025413	0.0025413	0	0	0	0	0.00381194	0	0.0025413	0.00762389	0.0025413	0	0.0025413	0	0	0.0025413	0.0025413	0	0.00381194	0.0025413	0.0025413	0	0	0	0.00508259	0.00508259	0.00381194	0.00508259
CAGGACAATAACGTAACTTCAA	724	0	0.00276243	0	0.00276243	0	0.00828729	0.421271	0	0.00414365	0	0	0.00828729	0	0	0.00276243	0.00276243	0.00276243	0	0	0.00690608	0.00414365	0.00276243	0.00276243	0	0.00414365	0.00276243	0.00276243	0	0.00276243	0.0220994	0	0.00276243	0	0	0	0.00414365	0.00276243	0	0.00276243	0	0	0.00276243	0.00276243	0.00138122	0.00276243	0.00276243	0.00276243	0.00552486
CAGGAGATTTGTCTTGATGTTC	707	0.00141443	0	0	0.00141443	0.0480905	0.00141443	0.00141443	0.00141443	0.00141443	0.00141443	0	0.00848656	0	0	0.00282885	0.00282885	0.0212164	0.00707214	0	0.00141443	0.00424328	0.00141443	0	0	0	0.00141443	0.00282885	0	0.00282885	0.00282885	0	0.00141443	0	0	0	0.00141443	0	0	0	0	0.00282885	0.00282885	0.00424328	0.00282885	0.00565771	0	0	0.00848656
CAGGCCAATCACCTAGCCGTAG	803	0	0	0.00373599	0.00373599	0	0.00373599	0.00124533	0.00373599	0.00373599	0	0	0.00124533	0.00124533	0.00373599	0.00373599	0.00124533	0.00124533	0.00124533	0	0.00373599	0.00747198	0	0	0	0.00747198	0.00373599	0.00373599	0	0.00373599	0.00996264	0	0.00373599	0.00124533	0	0.00124533	0.00373599	0.00124533	0.00124533	0	0.00373599	0.00622665	0	0	0.00124533	0.00747198	0.00373599	0.00622665	0.00871731
CAGGCCCCTTCGGTTTTTCTTG	692	0.00289017	0.00144509	0.00433526	0.00144509	0	0.00144509	0	0.015896	0.00144509	0.00289017	0.00144509	0.00289017	0	0.00433526	0.00578035	0	0.00289017	0.00144509	0.00144509	0.00289017	0.00144509	0	0	0	0.00722543	0.00144509	0.00433526	0	0.00722543	0.00289017	0.00144509	0	0.0216763	0	0	0.0202312	0.00144509	0.00144509	0.00144509	0.00144509	0.00144509	0.00144509	0.00144509	0.00433526	0.00289017	0.00144509	0	0.00433526
CAGGCTCAGGGCGCTAGTTCCA	610	0	0	0	0	0	0.00327869	0	0.052459	0	0.00327869	0	0.00327869	0.00327869	0.00655738	0	0	0.00819672	0.00327869	0.00327869	0.00327869	0	0	0.00327869	0	0	0	0.17377	0.00327869	0	0.00327869	0	0	0.00327869	0.00327869	0	0	0	0.00327869	0.00327869	0	0.00327869	0.00327869	0	0.00327869	0.00655738	0.00327869	0	0.00327869
CAGGGTAGAAGTCCGATATTTA	635	0	0.0015748	0.00314961	0	0.00314961	0.0015748	0.00472441	0.00472441	0	0	0	0.00472441	0.0015748	0	0.0015748	0	0.0015748	0.00472441	0.0015748	0.00314961	0	0	0	0	0.00472441	0	0.00472441	0.0015748	0.0110236	0.00944882	0.0015748	0.00472441	0	0.0015748	0	0.0015748	0.0015748	0	0	0.0015748	0.023622	0	0.0015748	0	0	0	0	0.00314961
CAGGTAGCGGGGGCTGCTCTAG	696	0.00431034	0	0	0	0	0	0	0.00143678	0.00143678	0.00143678	0.00574713	0.00431034	0	0.00431034	0.00574713	0	0.00431034	0.00143678	0.00574713	0.00143678	0.00431034	0	0.00143678	0.00431034	0	0	0.00431034	0	0.00431034	0	0	0	0.00143678	0	0	0.00143678	0.00143678	0	0.00143678	0.00143678	0.00143678	0	0.00431034	0	0.00862069	0	0.00143678	0.00431034
CAGGTCATAGCGTTGTGTCTAT	650	0	0.00153846	0.00461538	0	0	0.00461538	0	0.00461538	0.00461538	0.00153846	0	0.00461538	0	0.00923077	0.00153846	0	0.00153846	0.00461538	0	0.00923077	0.00461538	0.00153846	0	0	0.00461538	0.00461538	0.00461538	0.00461538	0.00153846	0.00461538	0.00153846	0.00153846	0.00153846	0.00153846	0.00153846	0	0	0.00769231	0	0.00923077	0.00461538	0.00153846	0	0	0.00153846	0	0.00153846	0.00153846
ACTGTCGACTTAGGTTTAGTTT	843	0	0.00118624	0.0059312	0	0.00118624	0.00711744	0.00237248	0.00474496	0.00118624	0	0.00118624	0.00355872	0.130486	0.00237248	0.00830368	0.00474496	0.00474496	0.00118624	0	0.00237248	0	0.00830368	0.00237248	0	0.00355872	0	0.00237248	0.00118624	0	0.00355872	0.00355872	0.00237248	0	0	0	0.00237248	0	0.00118624	0.00237248	0	0.00237248	0	0.00118624	0.00237248	0	0	0	0.00237248
CAGGTGGTCGATCTGCATTTAT	732	0.00273224	0.00136612	0.00136612	0	0	0.0068306	0.00136612	0.00136612	0.00273224	0	0.00136612	0.00819672	0	0.00956284	0.00273224	0	0.00409836	0.00409836	0	0.00409836	0	0	0.00273224	0	0.00819672	0	0.00273224	0	0.00819672	0	0	0.00273224	0	0	0	0	0.00136612	0.00136612	0	0	0.00273224	0	0	0	0.00409836	0	0.00136612	0.0068306
CAGGTTTTGGTATGATTCTTGG	730	0	0	0.00273973	0.00136986	0	0.00136986	0	0.0136986	0.00410959	0.00136986	0	0.00410959	0	0.00410959	0.00136986	0.00136986	0	0.00273973	0.00136986	0.00273973	0.00136986	0.00136986	0	0.00136986	0.00547945	0	0	0	0.00410959	0.00410959	0	0	0	0.00136986	0	0.00136986	0.0150685	0.00136986	0	0	0.00136986	0.00410959	0.00273973	0.00136986	0.00547945	0	0.00136986	0.00136986
CAGTAAAGTGTTCCGAGCAACC	414	0.00483092	0.00483092	0.00724638	0.00483092	0.00483092	0.0289855	0	0	0	0.00483092	0	0.00483092	0	0.00966184	0.00483092	0	0.0120773	0.00483092	0.00483092	0.00483092	0.00483092	0	0	0	0.00724638	0	0	0	0.00483092	0.00483092	0	0	0	0	0	0.00483092	0	0	0	0.00483092	0	0	0	0.00483092	0	0	0	0.00724638
CAGTACAGTTTGTGTGGGGAGG	603	0	0.00497512	0.00497512	0	0	0.00497512	0.00497512	0.00497512	0	0	0	0.0066335	0	0.0066335	0	0	0.00497512	0	0	0.00165837	0.00497512	0.00165837	0	0	0.00165837	0.00497512	0.00497512	0	0.013267	0.00497512	0	0	0	0	0	0.482587	0	0	0	0.00497512	0	0	0.0066335	0.00165837	0.0066335	0.00497512	0.00165837	0.00497512
CAGTATATTTGGAACTTCTGGC	569	0.00351494	0	0.00175747	0.00351494	0	0.00351494	0.00527241	0.00702988	0	0	0	0	0	0.00878735	0.00527241	0	0	0.0158172	0	0	0.00702988	0	0	0.996485	0	0	0	0	0.00351494	0.00527241	0	0.00351494	0.00527241	0.00351494	0.00527241	0.00527241	0.00527241	0.00527241	0	0	0	0	0.00351494	0.00351494	0.00527241	0.00527241	0	0.00527241
CAATCAATAGTATTGCCTTAAT	475	0.00421053	0	0	0.00210526	0	0.00210526	0.00210526	0.00421053	0.00421053	0	0	0.00210526	0	0	0	0	0.0168421	0.00421053	0	0.00210526	0	0	0.0105263	0	0.00210526	0	0.00631579	0	0.00421053	0.00210526	0	0.00210526	0	0	0	0.00421053	0.00210526	0.00210526	0.00210526	0.00210526	0.00631579	0.0105263	0	0	0.00842105	0	0	0.00210526
CAGTCATTTAATTGGTACTCTA	169	0.0118343	0	0.0118343	0	0	0	0	0	0	0	0	0	0	0	0	0	0	0.0177515	0	0.0118343	0	0	0	0.0118343	0.0177515	0	0.0118343	0	0	0.0177515	0	0	0	0	0	0.0118343	0	0	0	0	0	0	0	0.0118343	0	0	0	0.0118343
CAGTGGCGCTTGATGTATGAAG	797	0.00627353	0.00125471	0.02133	0	0.00125471	0.00250941	0.00250941	0.0138018	0.00250941	0.00125471	0	0.00627353	0	0.00125471	0.00125471	0.00125471	0.00250941	0.00501882	0.00125471	0.00376412	0.00376412	0.00250941	0.00125471	0.00125471	0.00125471	0	0	0	0	0.00250941	0	0	0.00125471	0	0	0.00250941	0.00627353	0.00125471	0.00125471	0.00125471	0.00250941	0.00125471	0	0.00125471	0.00501882	0.00125471	0.00125471	0.00376412
CAGTTATAGGAAACGGTTTAAT	727	0.00137552	0.00137552	0.00137552	0	0	0.00687758	0.00137552	0.00550206	0.00550206	0	0.00137552	0.00825309	0.00137552	0.00550206	0.00825309	0	0.00137552	0.00275103	0.00275103	0.00275103	0.00275103	0.00550206	0.00137552	0	0.00275103	0	0.00275103	0	0.00687758	0.00275103	0.00137552	0	0.00137552	0	0	0.00412655	0.00137552	0	0.00550206	0	0.00275103	0.00275103	0	0.00275103	0.00137552	0	0	0
CTGTTGAATGTCGTTATATTAT	787	0	0.00381194	0.00762389	0.00127065	0.00381194	0.00381194	0.00127065	0.00762389	0.00127065	0.00127065	0	0.00127065	0	0.00127065	0.00127065	0.00127065	0.00127065	0.00127065	0	0.00127065	0.00381194	0.00127065	0	0	0.00127065	0	0.00381194	0	0.00381194	0.00508259	0	0.00127065	0.00127065	0.00508259	0	0.00381194	0.00381194	0	0	0	0.00127065	0	0	0	0.00127065	0.00127065	0.00381194	0.00127065
ACTTAGTAAAAGATCTTAGATT	762	0.00262467	0	0	0	0	0.00656168	0	0.00131234	0.00524934	0.00262467	0	0.015748	0	0.00524934	0.00262467	0	0.00262467	0.0131234	0	0.00262467	0.00262467	0	0.00131234	0.00262467	0.00131234	0	0	0.00131234	0.00262467	0.00656168	0.00262467	0.00131234	0.00131234	0.00262467	0	0.00131234	0	0	0.00131234	0	0.00131234	0.00131234	0.00131234	0.00262467	0.00524934	0	0.00262467	0.00131234
CATAAATAATTCAACCGTGCTT	776	0.00386598	0	0.00515464	0	0	0.00902062	0.00257732	0.00386598	0.00128866	0	0.00128866	0.00515464	0.00257732	0.00257732	0.00257732	0	0.00386598	0	0	0.00386598	0.00128866	0.00128866	0.00128866	0	0.0270619	0	0.00128866	0.00128866	0.00128866	0	0	0.00128866	0.00128866	0	0	0	0.00257732	0.00128866	0	0	0.0064433	0.00128866	0.00128866	0.00128866	0.00128866	0	0	0
CATAATCCTAAACTAAGGTGCA	860	0.00116279	0	0.00232558	0	0	0.00697674	0.00116279	0.00581395	0	0.00116279	0.00116279	0.00813953	0	0.00581395	0.00116279	0	0.00116279	0.00697674	0	0.00348837	0.0174419	0.00116279	0.00116279	0.00116279	0.00813953	0	0.00232558	0	0.0127907	0.00232558	0	0	0	0	0	0.00116279	0.00116279	0.00116279	0.00232558	0	0.00232558	0.00116279	0.00348837	0.00232558	0.0116279	0.00116279	0.00116279	0.00116279
CATACATAGAGCGGTAGTAGAA	509	0.00589391	0.00392927	0.00589391	0	0	0.00589391	0.00589391	0.00392927	0.00392927	0	0	0	0	0.00589391	0.00589391	0	0.0157171	0.00982318	0	0.00392927	0.00392927	0	0.00392927	0	0.0255403	0.00392927	0.00589391	0	0	0.021611	0	0	0	0	0	0	0	0.00589391	0.00392927	0.00392927	0.00589391	0.00785855	0.00785855	0.00392927	0.00982318	0	0	0.00785855
CATACTCCTGCGTTCGCTCCCT	733	0.00136426	0	0.00136426	0	0	0.00409277	0.00136426	0.0095498	0.00682128	0.00682128	0.00136426	0.00682128	0	0.00545703	0.00409277	0.00136426	0.00409277	0.00409277	0	0.00136426	0.00136426	0	0.00136426	0	0.00409277	0.00136426	0.00682128	0	0.00409277	0.00409277	0.00682128	0	0.00409277	0	0	0.0177353	0.00136426	0	0.00136426	0.00136426	0.00409277	0	0	0.00136426	0	0	0.00409277	0.00136426
CATATAGATGGTTCTATGGCTA	804	0	0.00373134	0.00248756	0.00373134	0	0.00497512	0.00373134	0	0.00373134	0.00373134	0	0.00248756	0	0.00497512	0.00248756	0	0.00373134	0.00870647	0	0.00373134	0.00248756	0	0	0	0.00373134	0	0.00373134	0	0.00373134	0.00373134	0.00373134	0.00248756	0	0	0.00248756	0.00248756	0	0	0.00870647	0	0.00373134	0.00248756	0.00248756	0.00248756	0.00870647	0.00497512	0.00621891	0
CATATGTGGAACTGTTGCGGGG	548	0	0	0.00547445	0	0.00547445	0.00729927	0.00364964	0.00547445	0	0.00364964	0	0.00547445	0	0.00547445	0.00364964	0	0	0	0.00182482	0.00729927	0.00364964	0	0	0	0	0.00364964	0.00547445	0.00364964	0.00729927	0	0	0	0.00364964	0.00364964	0.00364964	0	0	0.00364964	0	0	0.00547445	0	0.00364964	0	0.00729927	0	0.00364964	0.00547445
CATCCCCGCCGCGACATATGGT	447	0	0	0.0178971	0.00447427	0	0.0178971	0	0.00447427	0	0.00671141	0	0.00223714	0	0.00671141	0	0.00447427	0.00671141	0.033557	0.00447427	0	0.00671141	0	0.00447427	0	0.00447427	0	0	0	0.01566	0.00447427	0	0.00447427	0.00447427	0.00447427	0	0.00671141	0	0.00447427	0	0	0.00447427	0	0.00447427	0.00447427	0.00447427	0.00671141	0	0
CATCGATTAGTTAGGATGCTGT	534	0.00187266	0.00187266	0	0	0.00187266	0.00187266	0.00187266	0.00749064	0.00374532	0	0.00187266	0.00374532	0	0.00187266	0.00374532	0	0.00374532	0	0.00187266	0	0.0093633	0	0	0	0	0	0.0093633	0	0	0.00374532	0	0	0	0	0	0.00374532	0.00187266	0	0	0	0.00187266	0	0.0093633	0	0.00187266	0	0	0.00187266
CATCTGTGATCTTTCAATCAAC	554	0.00541516	0	0.00541516	0.00180505	0	0.00180505	0.00541516	0.00902527	0.00541516	0.00722022	0.00180505	0.00180505	0	0.00722022	0.00180505	0	0.00541516	0.00541516	0	0.00541516	0	0	0	0	0.00180505	0.00180505	0.00541516	0	0.00541516	0	0	0.00180505	0	0.00541516	0	0.00541516	0	0.00361011	0	0	0.00180505	0.00180505	0	0	0.00722022	0	0.00180505	0.00541516
CATGCTTTTACCGTGAATCATT	582	0	0	0.00859107	0	0	0.00515464	0	0.00343643	0.00343643	0.00343643	0.00343643	0.00343643	0.00343643	0.00343643	0	0.00343643	0.00687285	0.00859107	0.00343643	0.00343643	0.00343643	0.00343643	0	0	0	0	0.00343643	0.00343643	0.00343643	0.00343643	0	0.00343643	0.00343643	0	0.00343643	0	0.00343643	0	0.00343643	0	0.00343643	0.00343643	0	0	0.00859107	0	0	0.00859107
AACAGCCTATGCGGTGATCTGT	113	0	0	0.0176991	0	0	0	0	0.0176991	0	0	0	0	0	0	0	0.0176991	0.0176991	0	0	0	0	0	0	0.0176991	0	0	0	0	0	0	0	0	0	0	0	0	0	0	0	0	0	0	0	0	0	0	0	0
ACTTGGTCTGTTCCCGAAAGGT	763	0	0	0.00131062	0	0	0.00524246	0.00131062	0.00262123	0.00655308	0	0.00131062	0.00524246	0.00262123	0.00524246	0.00524246	0	0.00262123	0.00262123	0	0.00131062	0.00655308	0	0.00131062	0	0.00131062	0	0.00131062	0	0.00524246	0.017038	0	0.00131062	0	0.00131062	0.00131062	0.00655308	0	0.00262123	0.00131062	0.00131062	0.00262123	0.00262123	0.00262123	0	0.00131062	0	0	0.00524246
CATGCTATCCTCAGATTTCTGC	784	0.00127551	0	0.00127551	0.00127551	0	0	0.00127551	0.00255102	0.00382653	0.00255102	0	0.00127551	0	0.00637755	0.00382653	0	0.0586735	0.00382653	0.00127551	0.00127551	0.0127551	0	0.00127551	0.00127551	0.00255102	0	0	0	0.00127551	0.00127551	0	0	0.00255102	0	0.00127551	0.00510204	0.00127551	0	0.00255102	0.00382653	0.0165816	0	0.00255102	0	0	0.00127551	0	0.00127551
CATGGCGTTGTAGTTTGAAAAT	773	0.00129366	0.00388098	0.0116429	0.00129366	0.00129366	0.00646831	0	0.00129366	0.00388098	0.00388098	0	0.00776197	0.00388098	0.00388098	0.00129366	0	0.00646831	0.00388098	0	0.0232859	0.00388098	0	0.00129366	0	0.00388098	0	0.00129366	0	0.00388098	0.00776197	0.00129366	0	0	0	0.00129366	0.00129366	0.00129366	0	0.00388098	0	0.00388098	0.00258732	0	0.00129366	0.00388098	0.00129366	0.00129366	0.00129366
CATGGGGTTCGTTTGCTACAGG	1103	0.00543971	0.00725295	0.0099728	0.000906618	0.000906618	0	0	0.00453309	0.00181324	0.00271985	0.000906618	0.0145059	0.000906618	0.00362647	0.00543971	0.000906618	0.00543971	0.00362647	0	0.00362647	0.00181324	0.00181324	0.00271985	0.000906618	0.00181324	0	0.00362647	0	0.00271985	0.00271985	0.00181324	0.000906618	0	0.00181324	0	0.00362647	0	0	0.000906618	0.000906618	0.00181324	0.00181324	0.000906618	0.00362647	0.00181324	0.00181324	0.000906618	0.00453309
CATGTACGATCTGGCCGGGCAG	819	0.001221	0	0.001221	0	0	0.001221	0.001221	0.004884	0.003663	0.003663	0.001221	0.001221	0	0.00732601	0.00610501	0.001221	0.00976801	0.001221	0	0.001221	0.004884	0.003663	0	0.001221	0.001221	0	0.003663	0	0	0.001221	0	0.001221	0	0	0	0.001221	0.001221	0	0.003663	0	0.003663	0	0.001221	0.003663	0	0.001221	0.002442	0.003663
CATGTATCTACCATTCATTTAT	731	0.00547196	0	0.00273598	0.00273598	0	0.00683995	0.00547196	0.00410397	0.00410397	0.00273598	0.00273598	0.00683995	0	0.00273598	0.00547196	0	0.00410397	0.00547196	0	0.00683995	0.00273598	0	0.00273598	0	0.00547196	0	0.00957592	0	0.00547196	0.00273598	0	0.00273598	0	0	0	0.00410397	0	0.00273598	0.00273598	0	0.00273598	0	0.00410397	0	0.00683995	0.00273598	0	0.00410397
CATGTTGGAGGGCATTAGGGGC	1291	0.000774593	0	0.00464756	0.00232378	0.00232378	0.00309837	0	0.00464756	0.00464756	0.00232378	0.00232378	0.00309837	0	0.00309837	0.00309837	0	0.00464756	0.00697134	0	0.000774593	0.00309837	0	0.00232378	0.000774593	0.00542215	0	0.00697134	0.000774593	0.00232378	0.00464756	0.00232378	0.00232378	0	0.00232378	0	0.00464756	0.000774593	0.00232378	0	0	0.00464756	0	0	0.00232378	0.00542215	0.000774593	0.00232378	0.0100697
CATGTTAGACCAGTGACGCACC	396	0	0	0	0	0	0.00505051	0.00505051	0	0.010101	0.00505051	0	0.00505051	0	0.00505051	0	0.00505051	0.00505051	0.010101	0	0.0151515	0.00505051	0	0	0.00505051	0	0	0	0	0.00505051	0	0.00505051	0.00505051	0.00505051	0.00505051	0	0.00505051	0	0	0.00505051	0	0	0	0	0	0.00505051	0	0	0
CATGTTACGCAAAAGACGTCTT	855	0	0.00233918	0.00233918	0	0	0.00467836	0.00233918	0.00584795	0.00350877	0.00350877	0.00233918	0.00467836	0.00350877	0	0.00467836	0.00233918	0.00584795	0.00701754	0	0.00350877	0.0116959	0.00350877	0.00233918	0.00233918	0	0.00233918	0	0	0.00467836	0.00233918	0.00350877	0.00350877	0.00233918	0.00233918	0.00233918	0.00467836	0	0.00350877	0.00350877	0.00350877	0.00818713	0	0.00350877	0.00350877	0.00350877	0.00467836	0	0.00233918
CATTAATGGGGCGTATATACTT	729	0.00411523	0.00411523	0.00411523	0	0.00137174	0.00411523	0	0.00137174	0.00137174	0	0	0.00685871	0	0.0109739	0.00411523	0	0.00411523	0.00137174	0.00823045	0	0.00685871	0.00137174	0.00411523	0	0.00137174	0.00137174	0	0	0.00411523	0.00685871	0.0109739	0	0.00137174	0	0	0	0	0.00137174	0.00137174	0.00411523	0	0.00137174	0	0.00137174	0.00685871	0	0.00137174	0.00411523
CATTATATGTGCTTGTATAATG	5	0	0	0	0	0	0	0	0	0	0	0	0	0	0	0	0	0	0	0	0	0	0	0	0	0	0	0.4	0	0	0	0	0	0	0	0	0	0	0	0	0	0.2	0	0	0	0.2	0	0	0.2
ACTTTTAGTGCGTAGCGCGGTT	815	0	0	0.00368098	0	0	0	0.00245399	0.00613497	0.00122699	0.00245399	0.00245399	0.00245399	0	0.00368098	0.00122699	0	0.00613497	0.00613497	0	0.00122699	0	0.00122699	0.00245399	0.00245399	0.00122699	0	0.00245399	0	0.0184049	0.00122699	0.00245399	0	0	0	0	0.00858896	0	0.00122699	0.00122699	0.00245399	0.00368098	0.00122699	0.00122699	0.00122699	0	0.00122699	0.00122699	0.00245399
CATTATCACGTCGTTGTATTCT	686	0.00291545	0.00291545	0.00291545	0.0058309	0.00291545	0.00291545	0	0.00291545	0.00874636	0	0	0.00291545	0	0.00291545	0.00874636	0	0.0058309	0.00874636	0.00291545	0.00291545	0.0131195	0	0	0	0	0	0.00291545	0	0.00291545	0	0	0.00291545	0.00291545	0	0	0.00291545	0.0058309	0	0	0.00291545	0.00874636	0.00291545	0.00291545	0.00291545	0.00291545	0	0.00291545	0.0058309
CATTATCTCATATTTAACATGC	587	0.00511073	0	0	0.00170358	0.00170358	0	0.00170358	0.00681431	0	0	0	0.00851789	0	0.00851789	0	0.00170358	0.00340716	0.00170358	0	0.00681431	0	0.00170358	0.00511073	0	0.00851789	0	0.00170358	0	0	0.00851789	0	0	0.00170358	0.00170358	0	0.00511073	0	0	0.00340716	0.00170358	0.00170358	0.00170358	0.00511073	0	0.00851789	0.00170358	0	0.00511073
CCAACACCAAGGACTCGGGTCG	703	0	0	0.00426743	0.00426743	0	0.00426743	0	0.00426743	0.00711238	0.00142248	0	0.0142248	0	0.00142248	0	0.00142248	0.00426743	0.00426743	0	0.00711238	0.00426743	0	0	0	0.0142248	0	0.00711238	0.00142248	0.00426743	0.00142248	0	0.00995733	0.00142248	0.00142248	0	0.00711238	0	0.00426743	0.00426743	0.00142248	0.00711238	0	0.00142248	0.00142248	0.00426743	0	0	0.00426743
CCAACGTCTCGTATCAGCCGGA	626	0.00319489	0	0.00319489	0	0	1	0.00319489	0.00319489	0.00319489	0.00319489	0.00319489	0.00638978	0	0	0.00319489	0	0.00638978	0.00319489	0	0.00319489	0	0	0.00319489	0	0.00638978	0	0.00319489	0	0.00319489	0.00638978	0	0.00319489	0.00319489	0	0	0.00319489	0	0	0	0.00319489	0.00319489	0.00319489	0	0.00319489	0	0.00319489	0	0.00319489
CCAAGCAAGTGTCTATGTGCTC	810	0	0	0.0123457	0	0	0.00493827	0	0.00493827	0.00493827	0.00246914	0	0	0	0.0037037	0.00617284	0.0037037	0.00123457	0.00123457	0	0.00493827	0.00246914	0	0.00246914	0	0.00493827	0	0.00864198	0.00493827	0.00246914	0.00493827	0.00246914	0.00246914	0.00246914	0.00246914	0.00246914	0.0037037	0	0	0.0037037	0.00246914	0.00740741	0.0037037	0.00246914	0	0.00493827	0.00246914	0	0.0037037
CCACAATTAATCAACATCTCGG	389	0	0.0128535	0.00514139	0.00514139	0	0.00514139	0	0.00514139	0	0	0	0	0.00514139	0	0.00771208	0	0	0.0128535	0	0.00514139	0.00514139	0	0	0	0.0102828	0	0	0	0.00514139	0.00514139	0	0	0	0	0	0	0	0	0	0	0.00514139	0	0.00514139	0	0.00514139	0	0	0.00514139
CCACCATTTACAGACCCTGCAA	846	0.00236407	0	0.0106383	0	0	0.00236407	0.0035461	0.0035461	0	0	0.00118203	0.0035461	0	0.0035461	0.0106383	0	0.00472813	0.00236407	0	0.00236407	0.00472813	0	0.00118203	0.00118203	0.00118203	0.00118203	0.00472813	0	0	0.0035461	0.00118203	0.00118203	0	0.00118203	0.00118203	0.00236407	0	0.00118203	0.00118203	0	0.0035461	0.00236407	0.00236407	0.00118203	0	0	0.00118203	0.0035461
CCATCCTGCAGGAAGTGTCTGG	675	0.00296296	0.00296296	0.00740741	0	0	0.00296296	0	0.00444444	0.00740741	0	0.00444444	0.00888889	0	0.00296296	0.00296296	0	0.00444444	0.00592593	0	0.00296296	0.00444444	0	0	0.00296296	0.00444444	0	0.00296296	0	0.00592593	0.00296296	0	0	0.00296296	0.00444444	0	0.00888889	0	0	0.00444444	0	0.00444444	0.00444444	0	0.00296296	0	0.00296296	0	0.00740741
CCACTTAAGCGGCATTATGTAC	343	0	0	0.0058309	0	0	0.00874636	0	0	0	0	0	0.00874636	0.0058309	0.0145773	0.0058309	0	0.0116618	0.00874636	0.0058309	0.0058309	0.0058309	0.0145773	0	0.0058309	0	0	0.0116618	0	0	0.0116618	0	0	0.0058309	0.0058309	0	0.0058309	0.0058309	0	0.0058309	0.0058309	0.0058309	0.0058309	0	0.0058309	0.00874636	0.0058309	0	0.00874636
TCAGATGACCGATATCGGGATG	606	0.0049505	0	0.00165017	0.00165017	0	0.00165017	0.0049505	0.00660066	0.00165017	0.00165017	0	0	0.00165017	0.00660066	0.00165017	0	0.00165017	0	0	0.00165017	0.0049505	0	0.0049505	0	0	0.0049505	0	0	0	0.00165017	0.00165017	0	0	0.0049505	0	0	0	0.00165017	0	0	0.00165017	0.0049505	0.00165017	0.0049505	0.0132013	0	0	0.0049505
AGGACATTTGTGTTGTTGCTTC	589	0	0.00169779	0.00169779	0	0	0.0118846	0.00169779	0	0	0.00169779	0	0.00848896	0	0.0118846	0.680815	0.00169779	0.00169779	0.0152801	0	0.00169779	0.00169779	0	0.00848896	0	0.00509338	0	0.00339559	0	0.00509338	0.00848896	0	0	0	0	0.00169779	0.00169779	0.00169779	0	0.00169779	0	0.00509338	0.00169779	0	0	0.00848896	0	0.00169779	0.00169779
TCAGATGGTCCTGTATCGCGAT	114	0	0	0	0.0175439	0	0	0	0	0	0	0.00877193	0	0	0	0	0	0.00877193	0	0	0	0	0	0	0	0	0	0.00877193	0	0	0	0	0	0	0	0	0	0	0	0	0	0	0	0	0	0	0	0	0
CCAGCATTATCTGCATGCGCGA	750	0	0.00266667	0.00666667	0.00266667	0	0.00533333	0.00533333	0.00533333	0.004	0.00666667	0.00266667	0	0.00266667	0	0.004	0.00266667	0.0106667	0	0	0.00666667	0.004	0	0.00133333	0	0.016	0	0.004	0	0.00933333	0.004	0.004	0	0	0.004	0.00266667	0.00666667	0	0	0	0.004	0	0	0	0	0.008	0.00266667	0.00266667	0.00933333
CCAGGAAGGACTTGATTGCACG	759	0	0	0.00131752	0	0	0.00395257	0.00131752	0.00395257	0.00131752	0.00131752	0	0.00395257	0	0.00658762	0.00395257	0.00131752	0.00131752	0.00790514	0.00131752	0.00395257	0.00395257	0.00131752	0	0.00131752	0.00395257	0.00131752	0.00395257	0.00131752	0.00395257	0.00131752	0.00131752	0.00395257	0	0.00131752	0	0.00658762	0.00395257	0.00395257	0	0	0.00395257	0.00395257	0.00131752	0.00131752	0.00658762	0.00131752	0	0
CCAGGATCAGCTTGCAGCTGCC	790	0	0	0.00126582	0	0	0.00506329	0	0.00632911	0.0113924	0	0	0.00253165	0	0.00126582	0.0164557	0	0.00253165	0.00506329	0.00126582	0.00379747	0.00379747	0	0.00632911	0.00126582	0.00379747	0	0.00506329	0.00253165	0.00759494	0.0101266	0.00126582	0.00126582	0.00126582	0.00253165	0	0.00379747	0.00126582	0.00126582	0.00126582	0	0.00379747	0	0.00126582	0.00632911	0.00379747	0	0	0.00379747
CCAGTTTACATCATGATCCATG	557	0.00179533	0.005386	0.00718133	0.005386	0	0	0	0.005386	0.00359066	0	0	0.005386	0	0.0251346	0.005386	0	0.005386	0.005386	0.00179533	0.005386	0.005386	0	0	0.005386	0.005386	0	0.00179533	0	0.00179533	0.005386	0	0.005386	0	0.005386	0	0.00359066	0.005386	0.00179533	0.00179533	0	0.00179533	0	0.00179533	0.00179533	0.0628366	0.00179533	0.005386	0.005386
CCATCCTGTTCGCGCTAGTGCG	705	0.00141844	0.00141844	0	0	0	0.00851064	0.00425532	0.00283688	0.00425532	0	0	0.00425532	0	0.00425532	0.00425532	0	0.00141844	0.00851064	0	0.0170213	0.00141844	0.00141844	0	0.00141844	0.0695035	0	0.00141844	0.00141844	0.00141844	0	0	0.00141844	0.00425532	0.00283688	0	0.00425532	0.00141844	0	0.00425532	0.00425532	0.00141844	0	0.00141844	0.00141844	0.00851064	0	0	0.00425532
CCCAAAGATCCTGGCTTTAAAT	811	0.00369914	0	0.00369914	0	0.00123305	0.00369914	0.00123305	0.00369914	0.00369914	0.00369914	0	0.00863132	0.00369914	0.00863132	0	0.00123305	0.00616523	0.00369914	0	0.00616523	0.00123305	0	0.00123305	0	0.00369914	0	0.00616523	0	0.00123305	0.00616523	0.00123305	0.00123305	0	0.00369914	0.00123305	0.00123305	0	0.00123305	0.00123305	0.00369914	0.00369914	0.00493218	0.00369914	0	0.00123305	0	0.00123305	0.00123305
CCCAATATCGTTAGTTTAGGGT	761	0.00131406	0	0.00394218	0	0.00394218	0.00525624	0	0.00131406	0	0.00131406	0.00131406	0.00394218	0	0.00394218	0.00525624	0.00131406	0.00131406	0.00394218	0	0.00394218	0.00394218	0	0	0.00131406	0.0118265	0.00525624	0.043364	0	1	0	0	0.00394218	0	0	0	0.0118265	0	0	0	0.00131406	0.00788436	0	0	0.00394218	0.00788436	0	0	0
CCCAGCAAATCGTCATGCTTAC	764	0.0026178	0	0.0052356	0.0026178	0.0026178	0.0052356	0	0.0052356	0.0052356	0	0	0.0026178	0.0013089	0.0026178	0.0052356	0	0.0026178	0.0026178	0.0026178	0.0026178	0.0039267	0	0	0	0	0	0.0026178	0.0026178	0.0052356	0.0052356	0.0026178	0	0.0026178	0	0.0026178	0	0.0026178	0.0026178	0	0	0.0065445	0.0026178	0.0039267	0.0026178	0.0052356	0.0026178	0	0.0026178
CTCAGTTATCGTGCGTTAAATT	564	0	0.00531915	0.0124113	0	0	0.0035461	0	0.0035461	0.0195035	0.00177305	0	0.00177305	0	0.00531915	0.00177305	0	0.0070922	0	0	0.00177305	0.0035461	0	0	0	0.0035461	0.00177305	0.00531915	0	0.0141844	0.0035461	0	0	0	0	0	0	0.00531915	0	0.00177305	0	0.0035461	0.00177305	0	0	0.00531915	0.00531915	0	0.00177305
AGAATTATGCGTGCTGCCGCTT	771	0	0	0.00259403	0	0.00259403	0.00518807	0.00259403	0.00259403	0.00259403	0.00259403	0	0.00907912	0	0.00518807	0.00648508	0	0.00518807	0.00259403	0.00259403	0.00648508	0.00259403	0	0	0.00259403	0.0077821	0	0.00518807	0	0.00259403	0.0843061	0.00259403	0.00259403	0	0	0	0.00518807	0	0.00259403	0	0.0168612	0.00648508	0	0.00259403	0.00259403	0.0077821	0.00259403	0	0.00259403
CCCATCCATTTCTTTCTAAACA	740	0.00405405	0	0.00405405	0	0.00405405	0.00135135	0.00135135	0.00405405	0.00135135	0.00675676	0	0.00135135	0.00135135	0.00135135	0.00405405	0	0.00405405	0.00405405	0	0.00135135	0.00405405	0	0.00405405	0.00405405	0.00135135	0	0.00135135	0.00135135	0.00945946	0.00945946	0.00135135	0.00135135	0	0	0	0.0027027	0	0	0	0	0.00135135	0.00135135	0.00135135	0.00405405	0.00405405	0.00405405	0.00135135	0.00405405
CCCATTTGTGATCTAAATTGTT	572	0.188811	0	0.00524476	0	0	0.0104895	0.0034965	0.0034965	0.00874126	0.0034965	0.0034965	0.0034965	0	0.0034965	0.0192308	0	0.0034965	0.0034965	0.0034965	0	0	0	0.0034965	0	0.0034965	0	0.0034965	0	0.0034965	0.00524476	0	0	0	0	0	0.0034965	0	0	0	0.0034965	0	0.0034965	0.00524476	0	0.00874126	0	0	0.0034965
CCCCACTCGGTGATACGATTTA	783	0.00127714	0	0.00383142	0	0.00127714	0.00383142	0.00127714	0.00127714	0	0	0.00127714	0.00255428	0.00127714	0.00255428	0	0	0.00255428	0.00893997	0.00127714	0.00383142	0.00383142	0	0.00127714	0	0.00255428	0	0.00127714	0	0.00383142	0.00255428	0.00255428	0.00127714	0.00255428	0	0	0.00255428	0.00127714	0.00127714	0	0.00127714	0.00255428	0	0.00127714	0.00127714	0.00255428	0.00127714	0.00383142	0.00255428
CCCCAGATGTGAATATACTTAG	625	0	0	0.0064	0	0	0.0032	0	0.0048	0.0032	0.0032	0	0.0064	0.0064	0.0032	0.008	0	0.0416	0.0064	0	0.0064	0.0032	0	0	0.0032	0.0032	0	0	0	0.0064	0.0032	0	0	0	0.0032	0	0	0	0.0032	0	0.0032	0.0128	0.0032	0	0.0032	0.0096	0	0.0192	0.0032
CCCCCAATATGGCCGAATTAGC	613	0.00163132	0	0.00815661	0	0	0.00489396	0	0	0.0114192	0.00489396	0.00163132	0	0	0.00815661	0.00489396	0	0.00489396	0.00815661	0	0.00163132	0.00815661	0	0.00163132	0.00163132	0.00163132	0	0.00489396	0	0.00163132	0.00815661	0	0.00489396	0.00489396	0.00489396	0	0.00163132	0.00163132	0	0	0	0.00489396	0	0.00489396	0.00163132	0.0261011	0	0.00489396	0.00489396
CCCCCCGTGGGTTCTATTAGGT	552	0.00362319	0	0.00362319	0	0	0.0108696	0.00362319	0.00362319	0.00362319	0.00362319	0	0.00724638	0.00362319	0.00543478	0.00362319	0	0.00362319	0.00362319	0.00362319	0.00362319	0.00724638	0.00543478	0	0	0.00724638	0.00362319	0.00362319	0.00362319	0	0.00362319	0	0.00362319	0	0.00362319	0	0.00362319	0	0	0.00362319	0.00362319	0	0.00362319	0.00362319	0	0.0144928	0.00362319	0.00362319	0.00362319
CCCCGCTTCTCGTCGGGATAGA	783	0.00255428	0.00255428	0.0293742	0	0.00255428	0.0140485	0	0	0.00255428	0.00255428	0	0.0063857	0	0.00255428	0.0063857	0	0.00255428	0.0063857	0	0.00255428	0.00255428	0	0.00255428	0.00255428	0	0	0.00510856	0.0127714	0.00255428	0	0	0.00255428	0	0	0	0.00255428	0.00255428	0	0	0	0.00255428	0	0	0.00255428	0.00255428	0	0	0
CCTCTAACCACTTTTTTAGAGT	757	0	0	0.00660502	0	0	0.00264201	0.00264201	0.00660502	0	0.001321	0.001321	0.001321	0	0.00660502	0	0	0	0.00660502	0.001321	0.001321	0.011889	0.001321	0	0.001321	0.00264201	0.00264201	0.001321	0	0.015852	0.00528402	0.001321	0.001321	0.001321	0.00660502	0.001321	0.00528402	0.00264201	0	0	0	0.00264201	0	0.001321	0.00528402	0.00660502	0.00528402	0.001321	0.00528402
CCCCTCGGGTTTGACCCTAGTC	573	0.0034904	0.0034904	0.0034904	0	0.0034904	0.0034904	0.0052356	0.0244328	0.0139616	0.0034904	0.0052356	0.0052356	0	0.0052356	0.0034904	0.0034904	0.0069808	0.008726	0	0	0	0.0069808	0	0.0034904	0.0052356	0	0	0	0.0104712	0.0034904	0	0.0034904	0	0.0034904	0.0034904	0.0034904	0	0	0.0034904	0	0.0052356	0.0052356	0.0034904	0.0052356	0.0069808	0.0034904	0.0034904	0.0104712
CCCCTCTATTCAGTGACTTGTG	780	0.00128205	0.00128205	0	0	0	0.00769231	0	0.0910256	0.0205128	0	0	0.00512821	0	0.00384615	0.00128205	0	0.00128205	0.00128205	0.00128205	0.00384615	0.00128205	0	0.00128205	0.00384615	0.00384615	0.00128205	0.00128205	0.00384615	0.00512821	0.00384615	0.00128205	0.00384615	0	0.00128205	0	0.00384615	0.00128205	0.00128205	0	0.00128205	0.00128205	0.00128205	0	0.00384615	0	0	0.00128205	0.00384615
AGAAGGGTGATTTGTCTGGCAC	711	0.0168776	0	0.00703235	0	0	0.00703235	0.00703235	0.00421941	0.00140647	0	0	0.00140647	0	0.00140647	0	0	0.00140647	0.00140647	0	0.00421941	0.00140647	0	0.00421941	0.00140647	0.00140647	0.00140647	0.00140647	0	0.00703235	0.00140647	0.00140647	0	0	0	0.00421941	0.00140647	0	0	0	0.00140647	0.00140647	0.00140647	0.00421941	0.00421941	0.00140647	0	0.00140647	0.00140647
CCTCTCTTTGACTATTTTCCTG	863	0.00115875	0	0.00695249	0.00115875	0	0.0023175	0.0023175	0.00926999	0.00347625	0.0023175	0	0.00463499	0.00115875	0.00579374	0.0023175	0.0023175	0.00115875	0.00463499	0.00115875	0.0023175	0.00695249	0	0.00115875	0.00115875	0.0023175	0.0023175	0	0	0.00115875	0.0104287	0	0	0.00115875	0	0	0.00115875	0.0023175	0.0023175	0.00115875	0.00115875	0.00347625	0.00115875	0.0023175	0.00115875	0.00347625	0.0023175	0	0.00695249
CCCGTGTTAACAAGTTGTCTCG	708	0.00564972	0	0.00706215	0	0	0.00282486	0.00282486	0.00706215	0	0.00282486	0	0.00564972	0	0.00282486	0.0169492	0.00282486	0.00564972	0.00706215	0	0.00282486	0.0112994	0.00282486	0.00282486	0	0.00282486	0	0.00564972	0	0.00282486	0	0.00282486	0.00564972	0.00282486	0.00564972	0.00564972	0.0338983	0	0	0.00282486	0	0.00282486	0	0	0.00282486	0.00282486	0.00282486	0	0.00282486
CCCGGGTTGTTCATGCGGATTA	364	0	0	0.00274725	0	0.00274725	0	0	0.00274725	0.00549451	0	0	0.00274725	0	0	0.00549451	0	0.00274725	0	0	0.00274725	0	0	0.00274725	0	0.00274725	0	0.00549451	0	0	0	0	0	0.00549451	0	0.00274725	0	0	0.00274725	0.00274725	0	0.00824176	0	0	0.00274725	0.00549451	0	0	0.00549451
CCCGTAGGTCGTGATATCTTTG	588	0	0	0.00340136	0	0	0.00680272	0.00340136	0.00340136	0.00170068	0.00170068	0	0.00340136	0	0.00680272	0.00340136	0.00340136	0.0119048	0.00680272	0	0	0.00680272	0.0119048	0	0	0.00340136	0.00170068	0	0	0	0.00680272	0	0.00510204	0.00170068	0	0	0.00170068	0	0.00510204	0	0.00170068	0.00170068	0.00170068	0.00340136	0.00340136	0.0102041	0.00170068	0	0.00340136
CCCGTGTACGGCCTCCAAAAGT	559	0.00178891	0.00178891	0.00715564	0	0.00178891	0.00894454	0	0.00536673	0.00536673	0	0	0.00715564	0	0.00536673	0.00715564	0	0.00536673	0.00536673	0	0.00178891	0	0	0	0	0.00536673	0.00178891	0.00715564	0	0.0125224	0.00178891	0	0	0.00178891	0	0	0.00536673	0	0	0	1	0	0.00178891	0.00178891	0.00536673	0.00178891	0	0	0.00536673
CCCGTTGTGATCTCGGTGACAA	731	0.00273598	0	0.00410397	0.00136799	0.00683995	0.00683995	0.00136799	0.00273598	0.00136799	0	0	0.00273598	0	0.00136799	0.00410397	0	0.00273598	0.00683995	0	0.00273598	0.00410397	0	0.00410397	0.00273598	0.00683995	0	0.0150479	0	0.00273598	0.00136799	0	0.00136799	0	0	0	0.00273598	0	0	0.00136799	0	0.00273598	0	0.00273598	0	0.00136799	0.00136799	0.00136799	0.00136799
CTCTAGTGACTGAGCCAGCTGC	576	0.0416667	0	0.00347222	0	0	0.00868056	0	0.00173611	0.00868056	0.00347222	0	0.00173611	0.00173611	0.00173611	0.00868056	0.00520833	0.00173611	0.00520833	0	0	0.00868056	0	0	0.00173611	0.00347222	0	0	0	0.00347222	0.00347222	0	0.00347222	0	0.00173611	0	0.00173611	0	0	0.00173611	0	0.00347222	0	0	0	0.00173611	0	0.00173611	0.00520833
CCCTATTATAGTGCGCTAGTGA	661	0.00453858	0	0.00453858	0.00151286	0.00151286	0.00302572	0.00302572	0.00302572	0.00302572	0.14826	0.00151286	0.00605144	0	0.0121029	0.00151286	0.00151286	0.00453858	0.00151286	0	0.00302572	0	0	0.00302572	0.00151286	0.00907716	0	0.00151286	0	0.00151286	0.00151286	0	0	0.00151286	0	0.00151286	0.00302572	0.00453858	0	0	0.00151286	0	0.00151286	0.00453858	0.00302572	0.00302572	0.00453858	0.00151286	0.00453858
CCCTCCCATCGTTGCCGGTGTC	803	0.011208	0.00373599	0.00622665	0	0.00249066	0.00747198	0	0.00747198	0	0.00124533	0	0.00498132	0	0.00498132	0	0	0.00622665	0.00622665	0.00373599	0	0.00249066	0.00373599	0.00249066	0	0	0	0.0249066	0	0.00373599	0.00249066	0	0.00373599	0	0	0	0.00373599	0	0	0	0	0.00249066	0.00498132	0	0.00498132	0.00249066	0	0.00373599	0.00249066
CCCTCCCGTCGTTGCCGGTGTC	10	0	0	0	0	0	0	0	0	0	0	0	0	0	0	0	0	0	0	0	0	0	0	0	0	0	0	0	0	0	0	0	0	0	0	0	0	0	0	0	0	0	0	0	0	0	0	0	0
AGACCTAGATCAGTTTAGGAAT	533	0	0	0.00750469	0	0	0.00562852	0.00562852	0	0	0.00375235	0	0.00562852	0	0.00375235	0	0.00375235	0.00562852	0.00750469	0	0.00562852	0.00562852	0	0	0.00375235	0.00375235	0	0.00562852	0	0.00375235	0.00562852	0.00375235	0	0	0.00375235	0.00375235	0.00938086	0	0	0.00375235	0	0.00375235	0	0	0.00375235	0.00375235	0.00375235	0.00375235	0.00562852
CTGAATCGTCGCGATAGGCCTG	755	0.0013245	0.00264901	0.00662252	0	0	0.00529801	0	0	0.0013245	0.00529801	0	0.00662252	0	0	0.00529801	0	0.0013245	0.00529801	0	0	0.0013245	0	0	0	0	0.0013245	0.00529801	0	0.00264901	0.160265	0	0.0013245	0	0	0	0.00529801	0	0	0.0013245	0	0.00529801	0	0	0	0.00794702	0.0013245	0.00662252	0.0119205
TCGAGTAGCCTCAGTCTAGCAC	593	0.00337268	0	0.00337268	0.00337268	0.00337268	0.00337268	0	0	0	0	0	0.00505902	0	0.00505902	0	0.00337268	0.00505902	0.0084317	0	0	0.00337268	0	0.00337268	0	0.00337268	0	0.00337268	0	0	0.00505902	0.00337268	0.0134907	0.00505902	0	0	0.010118	0	0	0	0.00337268	0	0.00337268	0.00337268	0.00505902	0.00505902	0.00337268	0	0.00505902
CCGAGTGGTTGGGGGATCAAGA	805	0.00372671	0.00248447	0.00372671	0	0	0.00993789	0.00124224	0.00124224	0.00248447	0	0	0.00124224	0	0.00372671	0.00124224	0	0.00496894	0.00372671	0.00124224	0.00124224	0	0	0.00248447	0	0	0.00124224	0.00124224	0.00124224	0.00248447	0.00496894	0	0	0.00124224	0.00124224	0.00124224	0.00248447	0	0.00124224	0.00248447	0.00496894	0.00372671	0.00124224	0.00124224	0.00496894	0.00621118	0	0.00248447	0.00372671
CCGATATCCGCAGGTTCTTTGT	582	0.00171821	0	0.00515464	0	0	0.0137457	0.00171821	0.00859107	0.00515464	0	0	0.00515464	0	0.00515464	0.00515464	0	0.00515464	0.0103093	0.00515464	0.00171821	0.00687285	0	0.00171821	0	0.00171821	0	0	0.00171821	0.0154639	0.00171821	0	0	0	0	0	0.00515464	0	0	0.996564	0	0.00171821	0.00171821	0	0	0.00515464	0	0	0.00687285
CCGCACCCAAACGACTCTCTAT	636	0.00471698	0.00314465	0.0110063	0	0.00314465	0.00471698	0.00314465	0.0141509	0.00471698	0.00314465	0.00471698	0.00471698	0	0.00314465	0.00471698	0.00314465	0.00471698	0.00471698	0.00314465	0	0	0.00314465	0.00471698	0	0.00314465	0.00314465	0.00157233	0	0.00471698	0.00314465	0	0	0	0	0	0.00471698	0.00471698	0	0.00314465	0.00314465	0.0125786	0.00314465	0.00314465	0	0.00314465	0	0.00314465	0.00314465
CCGCGTACCGTTATGGTCGTAA	802	0.00374065	0	0.00374065	0	0.00249377	0.00249377	0	0.00498753	0	0.00374065	0.00374065	0	0.00374065	0.00623441	0.00374065	0	0.00249377	0.00623441	0	0.00374065	0.00374065	0.00498753	0.00374065	0.00249377	0.00249377	0	0	0	0.00872818	0.00249377	0	0.00249377	0	0.00249377	0.00374065	0.00374065	0	0.00249377	0	0.00249377	0.00249377	0.00249377	0.00249377	0.00498753	0.00623441	0.00249377	0	0.00249377
CCGCTACAACAACGATATCTCA	465	0	0	0.00430108	0	0	0	0	0.00430108	0.00215054	0	0	0	0	0.00215054	0	0.00215054	0.00860215	0.00430108	0	0	0.00430108	0	0	0	0.00860215	0	0.00430108	0	0.00215054	0.00215054	0	0	0	0.00215054	0.00430108	0.00430108	0	0	0	0	0.00215054	0.00215054	0	0	0.00645161	0	0	0.00430108
CCGCTTCAGCTGATTTTGCTTA	384	0	0	0.0130208	0	0.00260417	0.0078125	0	0.0078125	0.0078125	0.00260417	0	0.00260417	0	0.00260417	0.00260417	0	0.00260417	0	0	0.00260417	0.0078125	0	0.0078125	0	0.0078125	0	0.0078125	0	0.00260417	0	0.00260417	0	0	0.00260417	0	0.00260417	0	0.00260417	0	0	0.0130208	0	0	0.00260417	0	0	0	0.00260417
CCGCTTCAGCTGATTTTGTTTA	417	0.00479616	0	0.00719424	0	0	0	0	0	0.00959233	0	0.00719424	0.00479616	0.00479616	0.0143885	0.0119904	0	0.00479616	0	0	0.00479616	0	0	0.00479616	0	0.00959233	0	0	0	0	0.00719424	0	0	0.00479616	0.00719424	0	0.00719424	0.00479616	0	0.00479616	0	0	0	0.00479616	0	0.00959233	0	0.00479616	0.00479616
CCGGACATCTATGAAGTCTACG	713	0	0.00420757	0.00140252	0	0	0.00140252	0.00420757	0.00981767	0.00140252	0.00420757	0.00140252	0.00701262	0	0.00701262	0.00140252	0	0	0.00420757	0	0.00701262	0.00420757	0	0	0.00140252	0.00420757	0	0.00420757	0	0.00140252	0.00981767	0	0.00701262	0	0.00140252	0.00140252	0.00981767	0	0	0	0	0.00701262	0.00140252	0	0.00140252	0.00981767	0.00140252	0.00140252	0.00981767
AGAGCAGATGGTACTCTAGCAC	724	0	0	0.00138122	0	0	0.00414365	0.00138122	0.00414365	0.00138122	0.00138122	0	0.00138122	0.00138122	0.0165746	0.00414365	0	0.00276243	0.00690608	0	0.00276243	0.00690608	0.00276243	0	0	0	0	0.00138122	0.00276243	0.00276243	0	0	0.00138122	0	0.00138122	0	0.00690608	0.00138122	0.00138122	0	0.00138122	0	0	0	0.00414365	0.00276243	0	0.00276243	0.00138122
CTGGATCGAGGGACGTAGGGTT	712	0.00140449	0	0.00561798	0	0.0421348	0.00421348	0.00140449	0.00280899	0.00421348	0.00280899	0	0.00421348	0	0	0.00421348	0	0.00421348	0.00421348	0.448034	0.00140449	0.00421348	0	0	0	0	0	0.00280899	0	0.011236	0.00280899	0.00140449	0	0	0	0.00561798	0.00561798	0	0.00140449	0.00140449	0.00140449	0	0.00280899	0.00280899	0	0.00702247	0	0	0.00421348
CCGGCATTCAGTCAGTGGGCGT	631	0	0	0.00158479	0.00316957	0.00158479	0.00475436	0.00475436	0	0.00950872	0	0.00475436	0.00475436	0	0.00316957	0	0	0.00475436	0.00475436	0	0.00950872	0.00316957	0	0	0.00316957	0.00158479	0.00158479	0	0	0	0	0	0.00158479	0	0.00158479	0.00158479	0.00316957	0	0	0.00158479	0.00158479	0	0.00158479	0	0.00158479	0.00633914	0	0	0.00475436
CTGGGATAATTTTTTAGTTTCC	604	0	0	0	0	0.00165563	0	0.00496689	0.00165563	0.00165563	0.00496689	0	0.00993377	0	0.00496689	0.00496689	0	0.00993377	0.00165563	0	0.00165563	0.00165563	0	0	0	0.00496689	0	0	0	0.00496689	0.00165563	0	0.00165563	0.00496689	0	0.00165563	0.00662252	0.00496689	0.00496689	0	0	0.00165563	0.00165563	0.00165563	0	0.00496689	0.00165563	0.00496689	0.00496689
CTGGGGAGATGGGGAACTAGTT	710	0.0028169	0	0.0028169	0.0028169	0	0.0028169	0	0.00985915	0.0028169	0	0	0.0028169	0	0	0	0	0.0084507	0.0056338	0	0.0028169	0.0056338	0	0.0028169	0.0028169	0.0028169	0	0	0	0.0056338	0.0028169	0	0	0	0.0028169	0	0.0028169	0	0	0.0028169	0.0028169	0.0028169	0	0.0056338	0.0028169	0.0028169	0	0	0
CCGGGGGCGTTTTTCTTTATGC	666	0	0.003003	0.0045045	0	0.0045045	0.0045045	0	0.0045045	0.00600601	0	0	0.0045045	0.003003	0.998498	0.00750751	0	0	0	0	0.003003	0.003003	0	0	0	0	0	0.012012	0	0.0045045	0.003003	0.003003	0	0	0	0	0.0045045	0	0	0.003003	0	0.003003	0	0.0045045	0.00750751	0.0105105	0	0	0.0045045
CCGGGATATGTGTTTTACTTTG	834	0.00359712	0	0.0059952	0	0	0	0.00239808	0.00479616	0.00239808	0.00359712	0.00239808	0.00239808	0	0.00359712	0.0119904	0.00359712	0.0059952	0.00239808	0	0.00239808	0.00359712	0.00239808	0.0059952	0	0.00239808	0	0.00359712	0.00239808	0.00239808	0.00359712	0.00239808	0	0.00239808	0	0	0	0	0	0	0.00719424	0	0.00239808	0	0.00239808	0.00239808	0.00359712	0	0
CCGGTCGTTAGACCTGTCTGCC	623	0	0.00160514	0.00321027	0	0	0	0	0.00802568	0.00642055	0	0.00160514	0	0.00160514	0.00321027	0.00321027	0	0	0.00642055	0.00160514	0.00160514	0.00321027	0	0.00160514	0.00160514	0.00160514	0	0.00160514	0	0.00321027	0.00481541	0.00160514	0	0.00642055	0.00321027	0	0	0.0128411	0.00160514	0	0	0.00481541	0	0.00160514	0.00642055	0.00642055	0	0.00160514	0
CCGGTGTGAAGACATATCAGGG	388	0	0	0.0180412	0	0	0.00515464	0	0	0.00515464	0	0	0.00515464	0	0.00515464	0.00515464	0.00515464	0	0.00515464	0	0.00515464	0	0.00515464	0.00515464	0	0	0	0.00515464	0	0.00515464	0.00515464	0.00515464	0.00515464	0	0	0	0.00515464	0	0	0.00515464	0	0.00515464	0.00515464	0	0	0.00515464	0.0154639	0.00515464	0
CCGTGCATGCCTACCGCGTGGC	654	0	0	0.00458716	0	0	0.0030581	0.00611621	0.00611621	0	0.0030581	0	0	0	0.00917431	0.00611621	0	0.00764526	0	0	0.00611621	0	0	0.0030581	0	0.0122324	0	0.00611621	0	0.00611621	0.00458716	0	0.0030581	0.00458716	0	0	0	0	0.00458716	0	0	0.0030581	0	0.0030581	0.00458716	0.0183486	0	0	0.00611621
CCGTGGCAGCGTAGGCATCAGT	7	0	0	0	0	0	0	0	0	0	0	0	0	0	0	0	0	0	0	0	0	0	0	0	0	0	0	0	0	0	0	0	0	0	0	0	0	0	0	0	0	0	0	0	0	0	0	0	0
AGAGGAATCGTTCATTCGTTGT	1638	0.002442	0.000610501	0.0030525	0.000610501	0.000610501	0.00549451	0.000610501	0.00732601	0.004884	0.000610501	0	0.001221	0.002442	0.004884	0.0030525	0.001221	0.001221	0.0030525	0	0.00610501	0.001221	0.001221	0	0	0.002442	0	0.002442	0.001221	0.0030525	0.0018315	0	0.0030525	0.000610501	0.0018315	0.000610501	0.000610501	0.000610501	0.0018315	0.001221	0	0.0018315	0	0.001221	0.0018315	0.003663	0.001221	0.0030525	0.002442
CCGTTTCCGAGGGTGACTCTCT	19	0	0	0	0	0	0	0	0	0	0	0	0	0	0	0	0	0	0	0	0	0	0	0	0	0	0	0	0	0	0	0	0	0	0	0	0	0	0	0	0	0	0	0	0	0	0	0	0
CCGTTCGCTGCGAGCGACGGGT	397	0	0.00251889	0.00503778	0	0	0	0	0	0.00251889	0.00251889	0	0.00251889	0	0.00251889	0.00251889	0.00251889	0.00251889	0.0100756	0	0	0.00251889	0	0	0	0.00251889	0	0.00251889	0	0.0100756	0.00755668	0.00251889	0.00251889	0	0	0	0.00251889	0	0	0	0.00251889	0.00251889	0	0	0.00755668	0.00755668	0.00755668	0	0.00251889
CTTAACAGTTGTGTTCTCATGC	683	0.00585652	0.00292826	0.00585652	0	0	0.00146413	0	0.00585652	0.00732064	0.00146413	0	0.00439239	0	0.00439239	0.00439239	0.00146413	0.00146413	0	0	0.00439239	0.00585652	0	0	0.00146413	0.00146413	0	0.00439239	0	0	0.00146413	0.00146413	0.00439239	0.00146413	0.00146413	0	0.00146413	0.00146413	0	0.00146413	0.00292826	0.00146413	0	0	0	0.00585652	0	0.00146413	0.00439239
CCTAACTACCTTTAGCGCCAGA	748	0.0026738	0	0.00802139	0.0026738	0	0.0026738	0	0.0026738	0.00534759	0.0026738	0.0026738	0.0026738	0	0.00802139	0.0026738	0.0026738	0.0026738	0.0026738	0	0.00802139	0.0026738	0	0.0026738	0	0	0	0	0	0.0026738	0	0.0013369	0	0	0	0.0040107	0.0026738	0	0	0	0	0.0026738	0.0026738	0.0026738	0.0026738	0.0026738	0.0026738	0.0026738	0.0427807
TCTAATTTAAGGTCGGATGCCG	704	0.00426136	0.00426136	0.00284091	0	0.00426136	0.00568182	0	0	0.00426136	0.00426136	0.00284091	0.00284091	0	0	0.00284091	0	0	0.00426136	0	0.00710227	0.00284091	0.00284091	0.00426136	0.00426136	0.00284091	0.00284091	0.00568182	0.00284091	0.00284091	0.00426136	0.00284091	0.00284091	0	0	0.00426136	0.00426136	0.0113636	0.00284091	0	0	0.00284091	0	0.00284091	0.00284091	0.00426136	0	0	0.00284091
CCTACGGGACTTTGTTCCATTT	767	0.00130378	0.00130378	0.00260756	0	0	0.00391134	0.00130378	0.00391134	0.00391134	0	0.00391134	0.00130378	0.00130378	0.00391134	0.00391134	0.00130378	0.00391134	0.00130378	0.00130378	0.00130378	0.00391134	0.00391134	0.00130378	0	0.00391134	0	0.00130378	0	0	0	0	0.00130378	0	0.00130378	0	0.00391134	0.0143416	0	0.00391134	0	0.00130378	0.00260756	0.00130378	0.00130378	0.00391134	0	0	0.00130378
CTTACTTTCTTTAAGGGTCCCA	541	0	0	0.00739372	0	0.00184843	0	0.00184843	0.00924214	0	0.00184843	0.00184843	0.00184843	0	0	0.00184843	0	0.00739372	0.00369686	0	0.00924214	0	0	0.00369686	0	0.00924214	0.00184843	0.00369686	0	0.0110906	0.00739372	0.00184843	0.00184843	0.994455	0	0.00184843	0.00184843	0.00369686	0	0	0	0.00184843	0.00184843	0	0	0.00369686	0	0	0
CCTAGTCATTCAGGCGCGGGGT	1520	0.00197368	0.00460526	0.00592105	0	0.00131579	0.00592105	0.00328947	0.00592105	0.00592105	0.00328947	0.00131579	0.00394737	0.00131579	0.00263158	0.00986842	0.00263158	0.00526316	0.00592105	0	0.00328947	0.00197368	0	0.00197368	0	0.00131579	0.00131579	0.00263158	0.00197368	0.00263158	0.00263158	0.00197368	0.00131579	0	0.00197368	0	0.00263158	0.00197368	0.00131579	0	0.00263158	0.00197368	0.00131579	0	0.00328947	0.00526316	0.00197368	0.00131579	0.00921053
CCTAGTGCTCACATTTTGCCCC	748	0.0026738	0	0.0026738	0	0.0026738	0.0026738	0	0.0026738	0.0026738	0.0026738	0.0026738	0.00668449	0.013369	0.00668449	0.00534759	0	0.00668449	0.102941	0	0.00668449	0	0	0	0.0026738	0.0026738	0	0.0026738	0	0.00668449	0.0026738	0	0.0013369	0.00534759	0.0026738	0.0026738	0.0026738	0.0013369	0	0	0	0.00534759	0	0.0026738	0.0026738	0.00802139	0	0.0026738	0.0026738
CCTATAGAGGGCTCAGTGAAAA	951	0	0	0.00736067	0	0	0.00210305	0.00315457	0.00736067	0.0084122	0	0	0.0042061	0	0.0042061	0.0042061	0	0.00210305	0.0136698	0	0.00525762	0.00210305	0	0.00315457	0	0.00946372	0	0.00210305	0.00210305	0.0042061	0.00525762	0	0	0.00315457	0	0.00210305	0.00315457	0.00315457	0	0.00210305	0.00315457	0.0042061	0.00315457	0	0.00315457	0.00525762	0.00210305	0.00210305	0.00315457
AGAGGCGTATTTTTACTGTGGG	613	0	0	0.00652529	0.00163132	0.986949	0.00163132	0	0	0.00163132	0.00163132	0	0	0.00163132	0.00489396	0	0	0	0.00163132	0	0.00652529	0.00652529	0	0	0	0.00489396	0	0.00652529	0	0.00489396	0.00163132	0.00163132	0.00163132	0	0	0.00163132	0.00163132	0	0	0	0.00652529	0.00652529	0.00163132	0.00163132	0	0.00652529	0.0114192	0.00489396	0.00652529
CCTATGATTCTTCGTATTTCTA	768	0	0	1	0	0	0	0	0	0	0	0	0	0	0	0	0	0	1	0	0	0	0	0	0	0	0	0	0	0	0	0	0	0	0.00130208	0.00130208	0.00651042	0	0	0	0	0.00260417	0.00520833	0	0	0.00911458	0.00130208	0	0.00520833
CCTCACTGTGATGGTTAATTGG	750	0.00533333	0	0.00533333	0	0.00266667	0.00266667	0.00266667	0.00533333	0	0.00266667	0	0.00266667	0	0.00666667	0	0	0.00266667	0.00266667	0	0.00533333	0.00266667	0.004	0	0.00266667	0.00933333	0	0.00266667	0.00266667	0.00266667	0.00266667	0	0.00266667	0	0.00266667	0.00266667	0.00266667	0.00533333	0	0.00266667	0.00266667	0.00266667	0	0	0.00266667	0.00266667	0	0.00266667	0.0106667
CCTCTTTTTACTAGCGCGGTGA	833	0.00120048	0.00120048	0.00240096	0.00120048	0.00120048	0.00240096	0.00120048	0.00480192	0.00480192	0	0	0.00480192	0.00120048	0.00240096	0.00480192	0	0.0120048	0.00240096	0	0.00480192	0.0060024	0	0	0.00120048	0.00120048	0	0.0348139	0	0.00480192	0.0060024	0	0.00120048	0.00120048	0.00120048	0	0.00360144	0.00240096	0.00120048	0.00120048	0	0.0060024	0.00120048	0	0	0.00480192	0	0	0.00240096
CCTGATACTGGGTTCCATATTA	756	0.00661376	0	0.00396825	0	0	0.00925926	0.00396825	0.00661376	0.00396825	0.00132275	0.00396825	0.00132275	0.00132275	0.00396825	0.00396825	0	0.00661376	0.00132275	0.00396825	0.00396825	0.00396825	0	0	0	0.00396825	0	0.00396825	0.00132275	0.00396825	0.00132275	0	0.00396825	0.00132275	0.00132275	0	0.0145503	0.00396825	0.0145503	0	0	0.00661376	0.00132275	0	0	0.00132275	0	0.00396825	0.0119048
CTTGCTAGCTTTGTATTTCCTA	729	0.00274348	0	0.00548697	0.00411523	0	0.00548697	0	0.00411523	0.00685871	0.00274348	0.00274348	0.00274348	0	0.00274348	0.00411523	0	0.00411523	0.00823045	0.00411523	0.00685871	0.00274348	0	0	0	0.0384088	0	0.00548697	0.00274348	0.00548697	0.00274348	0.00274348	0.00274348	0.00274348	0	0	0.00411523	0.00274348	0	0	0.00274348	0.00685871	0	0.00411523	0.00411523	0.00411523	0.00274348	0	0.00411523
CCTGGCGAAAACCTTATGAAGT	742	0	0	0.00269542	0	0	0.00134771	0	0.00404313	0.00269542	0	0.00269542	0.195418	0	0	0.00404313	0	0.0175202	0.00539084	0	0.00134771	0.00539084	0	0.00269542	0	0.00134771	0.00134771	0.0363881	0	0.00404313	0	0	0	0.00134771	0	0	0.00404313	0.00134771	0.00404313	0.00134771	0.00269542	0.00269542	0.00134771	0	0	0.00943396	0.00269542	0.0107817	0.00134771
CCTGTGACCGTGGCGCTGGTGC	398	0.00251256	0.00251256	0	0	0.00502513	0.0125628	0	0.0226131	0	0	0	0.00251256	0	0	0	0	0	0	0	0	0	0	0.0226131	0	0.00502513	0.00251256	0.00502513	0	0	0	0	0.00251256	0	0	0	0.00251256	0	0	0	0	0	0.00502513	0	0.00251256	0	0	0.00251256	0.00502513
CCTGTTCTCTACTCAACTAGGT	188	0	0	0.0106383	0	0	0	0.0106383	0	0.0106383	0	0	0.0106383	0	0.0106383	0	0.0106383	0.0106383	0	0	0.0106383	0	0	0	0	0	0	0	0	0	0	0	0	0	0	0	0	0	0	0	0	0.0106383	0	0	0	0.0106383	0.0106383	0	0.0106383
CTTTAAGCGGGTTACGTGATTT	843	0.00118624	0	0.00355872	0	0.00118624	0.0213523	0	0.00118624	0.0237248	0.00118624	0.00118624	0.00118624	0	0.00355872	0.0059312	0	0.0059312	0.00355872	0	0	0.00118624	0	0.00118624	0	0.0059312	0.00355872	0.0154211	0	0.00355872	0.0059312	0	0	0.00711744	0.00355872	0	0.0166074	0.00355872	0	0.00118624	0	0.00355872	0.00118624	0	0.00355872	0.00118624	0.00118624	0	0.00355872
CTTTAAGTCAAAAGTCCCGGTT	773	0.00129366	0	0.00517464	0.00129366	0	0.00258732	0.00129366	0.00129366	0	0.00517464	0	0.00129366	0	0.00258732	0.00129366	0	0.00646831	0.00517464	0	0.00646831	0.00258732	0.00129366	0	0	0.00129366	0	0.00129366	0	0.00258732	0.00129366	0	0	0.00129366	0	0	0.00517464	0	0	0	0.00129366	0.00129366	0.00258732	0.00258732	0.00646831	0.00258732	0.00258732	0.00129366	0.00258732
AGAGGGTTTGGTGAGGTCAGTT	782	0.00255754	0.00255754	0.00255754	0	0	0.00255754	0.00383632	0.00639386	0.00511509	0.00383632	0.00383632	0.00255754	0.00255754	0.00895141	0.00255754	0	0.00511509	0.00895141	0.00255754	0.00383632	0.00895141	0.00255754	0	0	0.00255754	0	0.00255754	0	0.00255754	0.00639386	0.00255754	0	0	0.00255754	0	0.00383632	0	0	0.00383632	0	0.00255754	0	0	0.00255754	0.00639386	0.00255754	0	0
CCTTAGATTTACCTGCGGATGT	745	0.00402685	0.00268456	0.00536913	0.00134228	0	0.00805369	0.00268456	0.00671141	0.00402685	0	0	0	0	0.00402685	0.00268456	0	0.00402685	0.00402685	0	0.00134228	0.00402685	0	0.00134228	0.00134228	0.0120805	0	0	0.00134228	0.00134228	0.00671141	0	0.00134228	0.00671141	0	0.00268456	0	0	0	0	0	0.00268456	0.00402685	0.00134228	0.00268456	0.00402685	0.00134228	0.00402685	0.00805369
CCTTCGACGAACGGCTAATTTC	729	0.00137174	0	0.00411523	0	0	0.00823045	0.00137174	0.00137174	0.00137174	0	0	0.00274348	0.00137174	0.00137174	0	0	0.00137174	0.00274348	0	0.0301783	0.0123457	0.00137174	0.00137174	0.00137174	0.00137174	0	0.00137174	0	0.00685871	0.00137174	0.00274348	0.00137174	0	0.00411523	0	0	0.00685871	0	0.00274348	0	0	0.00137174	0.00274348	0.00137174	0.00411523	0.00137174	0.00137174	0.00137174
CCTTGAGGATCCGTCAGCGTGT	573	0	0	0.008726	0	0.0034904	0.0052356	0.0034904	0.0052356	0.0034904	0	0.0034904	0.0104712	0	0.008726	0.0034904	0	0.0069808	0	0.0052356	0.0052356	0.0052356	0	0	0.0034904	0.0069808	0.0034904	0.0052356	0.0034904	0.0157068	0.0052356	0	0	0	0	0	0.0034904	0	0.0034904	0	0.0052356	0	0	0.0052356	0.0034904	0.0069808	0.0052356	0.0034904	0.008726
CCTTGGTGTACTAGAAGAGCTG	15	0	0	0	0	0	0	0	0	0	0	0	0	0	0	0	0	0	0	0	0	0	0	0	0	0	0	0	0	0	0	0	0	0	0	0	0	0	0	0	0	0	0	0	0	0	0	0	0
CCTTGCCCGGTATCGTGCTGTC	585	0.0017094	0.0017094	0	0	0	0.00854701	0.0017094	0.0017094	0.00512821	0	0.0205128	0.00512821	0.0017094	0.00512821	0	0.0017094	0	0.00854701	0.0017094	0.00512821	0.00512821	0.0017094	0.0017094	0.0017094	0	0	0	0	0.0017094	0.00512821	0	0	0	0.0017094	0.00512821	0.00512821	0	0.0017094	0	0	0.00854701	0.0017094	0	0	0.0034188	0	0.00512821	0.00512821
CTTTGCGGCTATGCTGCAGTCG	660	0	0.0030303	0.00606061	0	0	0	0.0030303	0.0106061	0.0030303	0	0.0030303	0.00606061	0.0030303	0.00909091	0.00606061	0	0.0030303	0.00757576	0	0	0.00606061	0	0.0030303	0.0030303	0.00606061	0	0.00454545	0	0.0030303	0.0030303	0	0	0	0	0	0.00757576	0.0030303	0	0	0	0.00454545	0	0.0030303	0.0030303	0.00606061	0	0.0030303	0.00606061
CTTTGGTATTTTTGGGAGCTTA	678	0.00147493	0.00147493	0.00147493	0	0.00294985	0.00294985	0.00147493	0.0825959	0	0	0	0.00294985	0	0.00737463	0.00294985	0	0.00589971	0.00147493	0	0.00294985	0.00294985	0	0.00147493	0.00294985	0	0.00442478	0.0117994	0.00147493	0	0.00147493	0.00147493	0	0	0	0	0.00294985	0	0.00147493	0	0.00147493	0.00737463	0	0.00147493	0.00147493	0.00589971	0	0	0.00442478
CCTTTATGTGTTTGGGGCTTGC	768	0.00130208	0.00130208	0.0078125	0.00390625	0	0.00520833	0.00130208	0.00520833	0.00390625	0.00130208	0	0.00390625	0	0.00130208	0.00130208	0	0.00911458	0.00520833	0	0.00130208	0.00911458	0	0.00520833	0.00130208	0.00520833	0	0	0	0.00520833	0.00390625	0	0.00390625	0.00390625	0	0.00130208	0.00520833	0	0	0.00130208	0	0.00390625	0	0.00390625	0.00130208	0	0	0.00130208	0.00130208
CCTTTGATGTTCCTTAAATTTC	931	0.0676692	0.00214823	0.00322234	0	0.00214823	0.00429646	0.00214823	0.00214823	0.00644468	0	0	0.0075188	0	0.00429646	0.00214823	0.00214823	0.00429646	0.0128894	0	0.00214823	0.00214823	0.00214823	0.00107411	0.00214823	0.00214823	0	0.00107411	0	0.00429646	0.00429646	0.00214823	0.00214823	0	0	0	0.00429646	0	0.00214823	0.00214823	0	0.00214823	0.00214823	0.00214823	0	0.0075188	0.00214823	0.00214823	0.00429646
CCTTTGCTTTAGCTTTCTATAG	545	0.00366972	0.00183486	0.00366972	0	0.00366972	0.00550459	0	0.00183486	1	0.00183486	0	0.00183486	0	0.00366972	0.00183486	0	0.00366972	0	0	0.00733945	0.00550459	0	0.00366972	0.00183486	0.00733945	0	0	0.00366972	0	0	0	0	0	0	0.00183486	0	0.00183486	0	0	0.00183486	0.00183486	0	0	0.00366972	0.00917431	0	0.00183486	0
AACATTTAATTACCTTAAAGGC	730	0.00273973	0	0.0178082	0	0.00273973	0	0	0.00958904	0.00547945	0	0	0.00684932	0.00273973	0.00273973	0	0	0.00273973	0.0356164	0.0465753	0.00410959	0.00547945	0.00273973	0.00547945	0	0.00684932	0.00136986	0.00547945	0	0.00684932	0.00410959	0	0	0.00410959	0	0	0.00273973	0.00273973	0	0	0	0	0.00958904	0.00410959	0.00410959	0.00410959	0.00410959	0	0.00958904
AGAGGTGTGTTTAAATTCTTTC	724	0.00276243	0.00138122	0.00690608	0.00138122	0.00138122	0.0787293	0.00138122	0.00690608	0	0	0.00138122	0.00276243	0	0.00690608	0.00828729	0	0.00552486	0.00138122	0	0.00138122	0.00138122	0.00138122	0.00138122	0.00552486	0.00138122	0.00138122	0.00138122	0	0.00276243	0	0	0.00138122	0	0	0	0.00138122	0	0.00276243	0	0	0.00276243	0.00276243	0.00138122	0	0.00690608	0.00138122	0	0.00276243
CCTTTTTAGCGGTAGTACTCCA	888	0.00675676	0	0.00112613	0.00112613	0	0.00675676	0.00337838	0.00112613	0.00112613	0.00337838	0	0.00112613	0	0.00112613	0.00112613	0.00112613	0.00112613	0.0045045	0	0.0101351	0.0045045	0	0.00112613	0	0.00112613	0.00112613	0.00337838	0	0.00337838	0.00337838	0.00112613	0.0101351	0.00112613	0.00112613	0	0	0.00112613	0	0	0.00112613	0.00675676	0.00337838	0	0.00112613	0.00337838	0	0.00337838	0.00337838
CGAAAGGTAATTTGTGCAGTTG	919	0.00108814	0	0.0054407	0.00108814	0	0.00652884	0.00217628	0.00326442	0.00108814	0	0	0.00652884	0	0.00326442	0.0054407	0	0.00108814	0.0054407	0	0.00326442	0.00761697	0	0.00326442	0.00326442	0.00979325	0.00108814	0.00108814	0	0.00326442	0.00108814	0	0	0.00217628	0	0	0.0054407	0.00108814	0	0.00326442	0	0.00217628	0	0.00108814	0.00108814	0.00326442	0.0054407	0	0.0184984
CGAAGAGCCTTTGTAATTAATT	738	0	0.00271003	0.00542005	0	0.00406504	0	0	0	0.00271003	0	0	0.00406504	0.00406504	0.00406504	0.00271003	0	0.0474255	0.00542005	0.00271003	0.00271003	0.00406504	0	0.00271003	0	0.00406504	0.00271003	0	0	0.00542005	0.00406504	0	0	0	0	0.00406504	0.00813008	0	0.00271003	0	0	0	0.00406504	0.00271003	0.00271003	0	0.00271003	0	0.00271003
CGAAGAGCTTATTAATGCCCTA	772	0	0	0	0.00259067	0	0.00518135	0.00259067	0.00259067	0.00259067	0	0.00259067	0	0.00259067	0.00777202	0.00518135	0	0.00259067	0.00388601	0.00259067	0.00518135	0	0	0	0	0.00518135	0	0	0	0.00259067	0.00259067	0.00259067	0.00259067	0	0	0	0.00259067	0.00259067	0.00518135	0.00518135	0.00259067	0.00518135	0	0	0	0.00906736	0	0.00388601	0.00259067
CGAATCTAACTTTGTAAGAGCG	675	0.00296296	0.00296296	0.00296296	0	0	0.00592593	0.00296296	0.00592593	0.00592593	0.00296296	0	0.00296296	0	0.00296296	0.00296296	0	0.00592593	0.00592593	0.00296296	0.00296296	0.00592593	0.00296296	0.00296296	0.00296296	0.00296296	0	0.00592593	0.00296296	0.00296296	0	0	0.00592593	0.00888889	0	0	0.00296296	0	0	0	0	0.00296296	0	0	0	0.00592593	0.00296296	0.00296296	0.00296296
CGAATGTGTTTAGCAGTATTAG	754	0.00397878	0.00132626	0	0.00132626	0	0.0066313	0.00132626	0.0106101	0.00132626	0.00132626	0.00132626	0.00397878	0	0.00132626	0.0066313	0	0	0.00397878	0	0	0.0066313	0.00132626	0.00132626	0.00132626	0.0066313	0.00132626	0.00397878	0.00132626	0.00132626	0.00397878	0.00132626	0.00132626	0	0	0.0119363	0.00397878	0.00132626	0.00132626	0	0.00132626	0	0.00132626	0	0	0.00397878	0	0.00132626	0.00928382
CGACCATTTTCATTGAGAACGA	485	0	0	0.00206186	0.00206186	0	0.00206186	0.00412371	0	0.00206186	0	0	0	0	0.00206186	0.00206186	0	0.00618557	0.0123711	0	0.0103093	0.00618557	0	0.00206186	0.00206186	0	0	0.00206186	0.00206186	0.00412371	0.00618557	0	0.00412371	0.00206186	0.00206186	0	0.00412371	0	0.00206186	0	0	0.00206186	0	0.00412371	0	0.00412371	0	0	0.00206186
CGACGATTTGTCAGCGTACCGG	624	0	0.00160256	0.00641026	0	0	0.00480769	0	0.00160256	0.00480769	0.0192308	0	0.00160256	0.0496795	0.00480769	0.0304487	0	0.00641026	0.00160256	0	0.00480769	0.00961538	0	0.00320513	0.00160256	0	0.00160256	0.00961538	0	0	0	0	0	0	0	0	0	0	0	0.00160256	0.00160256	0.00160256	0.00160256	0	0.00160256	0.00961538	0.00160256	0	0
CGAGATACGTTTGGTGATTCTG	701	0	0	0.00285307	0	0	0.00142653	0.00285307	0.00285307	0.00142653	0.00142653	0	0.00285307	0	0.00142653	0.00713267	0	0.00142653	0.00285307	0	0.00285307	0.00285307	0	0	0	0.00285307	0.00142653	0.00142653	0.00285307	0.00142653	0.00142653	0.00142653	0	0	0.00570613	0	0	0.00142653	0	0.00285307	0.00142653	0.00570613	0	0.00142653	0.00285307	0.00570613	0	0.00142653	0.0085592
CGAGCAAGGTTTTTGCTTTACA	676	0.00295858	0.0118343	0.00443787	0	0.00295858	0.00295858	0	0.00591716	0.00295858	0	0	0.00295858	0	0.00443787	0.00591716	0	0.00295858	0	0	0.00443787	0	0	0.00295858	0	0.00295858	0.00295858	0	0	0.00295858	0	0.00295858	0	0.00295858	0	0	0.00443787	0	0	0.00443787	0.00295858	0.00887574	0.00295858	0	0.00443787	0.00295858	0	0.00295858	0.00443787
GGAGTCTCTCATATGGAAATGC	780	0	0.0025641	0.00384615	0	0	0.0025641	0	0.00384615	0	0.00641026	0.0025641	0.00512821	0	0.00641026	0.0025641	0	0.00641026	0.00384615	0	0	0.00384615	0.0025641	0.00384615	0	0.0025641	0.0025641	0.00384615	0.0025641	0.00384615	0.00641026	0.0025641	0.0448718	0	0.0025641	0	0.00641026	0	0.0025641	0.0025641	0.00512821	0.00641026	0	0	0	0.00128205	0	0.0025641	0.00641026
CGAGCCACCCCACTGTCGGCCG	757	0.00264201	0	0.00528402	0	0.00264201	0.00660502	0	0.00924703	0.00528402	0.00396301	0.00264201	0.00528402	0	0.00660502	0.00396301	0	0	0.00528402	0	0.00528402	0.00264201	0	0	0	0.00264201	0.00264201	0.00660502	0	0.00792602	0.00660502	0	0	0.00396301	0	0	0.011889	0	0.00396301	0	0.00264201	0.00792602	0	0.00528402	0.00264201	0.00792602	0.00264201	0.010568	0.00792602
CGAGTCGGCCATTACTGTCGTT	744	0.00134409	0	0.00403226	0	0	0.00134409	0.00134409	0.00268817	0.00134409	0	0	0.00672043	0.00134409	0.00403226	0.00806452	0	0.00537634	0.00268817	0	0.00268817	0.00134409	0.00134409	0	0.00134409	0.00268817	0	0.00403226	0	0.00403226	0.00268817	0.00134409	0.00134409	0.00134409	0.00134409	0	0	0	0	0	0.00268817	0.00537634	0.00268817	0	0	0	0	0.00134409	0.00268817
CGAGCTAGTCCTTCATTGTGGT	804	0	0	0.00497512	0	0.00248756	0.00248756	0	0.00497512	0.00248756	0	0.00248756	0.00248756	0	0.00497512	0.00248756	0.00248756	0.998756	0.00497512	0.00248756	0.00248756	0.00248756	0	0	0	0	0	0.00248756	0	0.00248756	0.00497512	0	0	0.00248756	0	0	0	0	0	0.00248756	0.00248756	0.00248756	0	0.00248756	0.00248756	0.00497512	0.00248756	0.00248756	0.00497512
CGAGCTGTACGGAAGCATTCCA	682	0	0	0.00293255	0	0.00293255	0	0.00293255	0.00293255	0.00733138	0.00439883	0.00293255	0.00293255	0	0.00293255	0.00293255	0.00293255	0.00439883	0.00733138	0	0.00293255	0.00293255	0	0	0	0.00439883	0	0.00293255	0	0.00293255	0.00733138	0	0	0.00293255	0.00293255	0	0.00293255	0.00293255	0.00293255	0	0.00293255	0.0131965	0.00733138	0	0.00293255	0.00733138	0	0.00293255	0.00293255
CGAGGTACCTATGCCGAGGTGG	754	0.00132626	0	0.00132626	0	0	0.00397878	0	0.00928382	0.0225464	0.00397878	0	0.00132626	0.00132626	0.00397878	0.00132626	0.00132626	0	0.0066313	0	0.00397878	0.0066313	0.00132626	0.00397878	0	0.00397878	0.00132626	0.00132626	0	0.00928382	0.00397878	0	0.00397878	0	0.00132626	0	0.0066313	0	0.00132626	0	0.00530504	0	0	0	0	0.00397878	0.00397878	0	0.00132626
CGATACGTGGCTGTTATTGCTC	739	0.00270636	0.00270636	0.00405954	0	0	0.00405954	0	0.00405954	0.00405954	0	0.00270636	0.00405954	0	0.00405954	0.00270636	0	0.00405954	0.00541272	0	0.00541272	0.00270636	0.00270636	0	0	0.00541272	0	0.00270636	0	0.00541272	0.00270636	0	0.0067659	0	0	0	0	0.00270636	0	0.00135318	0	0.00405954	0	0.00270636	0.00270636	0.00405954	0.00270636	0	0.00811908
CGATACTCTTTTTATCAAATTC	560	0.00535714	0	0.00714286	0	0.00357143	0.00535714	0.00535714	0.025	0.00714286	0	0.00357143	0.00714286	0.00178571	0.00535714	0	0	0	0	0.00357143	0.00535714	0	0	0	0	0.00714286	0	0.00535714	0	0	0.00357143	0.00357143	0.00535714	0.00357143	0.00357143	0	0.00535714	0.00357143	0	0	0	0.00535714	0.00178571	0	0	0.00357143	0	0	0.0178571
CGATCACGGGACTCAGCTCCTA	825	0.00121212	0	0.00484848	0.00121212	0.00121212	0.00242424	0.00121212	0.00727273	0.00242424	0	0	0.00242424	0.00242424	0.00121212	0.00121212	0	0.00606061	0.0218182	0.00121212	0.00121212	0.00484848	0.0836364	0	0	0.00242424	0.00121212	0.00242424	0	0.00727273	0.00484848	0	0	0.00484848	0.00121212	0.00121212	0.00242424	0	0.00242424	0	0.00242424	0.00606061	0.00242424	0	0.00121212	0.00606061	0.00121212	0.00121212	0.00242424
TGATGAACGCAGGGTCTTGGCC	774	0.00258398	0	0.00258398	0.00258398	0	0.00258398	0.00258398	0.00387597	0.00258398	0	0	0.00258398	0	0.00387597	0.00516796	0.00387597	0.00516796	0.0116279	0	0.00387597	0.00258398	0.00258398	0	0	0.00387597	0.00258398	0.00258398	0.00258398	0.00516796	0.00387597	0.00387597	0.00258398	0	0	0	0.00258398	0	0	0.00387597	0	0.00258398	0	0	0.00387597	0.0801034	0	0	0.00645995
CGATGCTTTGAAGGTAAGTTAA	745	0.00134228	0.00134228	0.00134228	0	0	0	0.00134228	0.00402685	0.00134228	0	0	0.00402685	0	0.00402685	0.00134228	0	0.00402685	0.00402685	0	0	0.00134228	0	0.00402685	0.00134228	0.00402685	0	0.00671141	0	0.00402685	0.00402685	0	0.00402685	0.00134228	0	0	0.00402685	0	0.00134228	0	0.00134228	0.00402685	0.00402685	0.00402685	0.00134228	0.00134228	0	0.00671141	0.00134228
AGATACAATACTCGGGTACGCC	495	0.0020202	0.010101	0.0040404	0	0	0.020202	0.0020202	0.00808081	0.0040404	0	0	0.0040404	0	0.00808081	0.010101	0	0.0020202	0	0	0.0020202	0	0.0020202	0	0.0020202	0.00606061	0	0.0020202	0	0.0020202	0.00808081	0	0.0020202	0.0020202	0.0020202	0	0.0020202	0	0	0.0020202	0.0020202	0	0.0020202	0.0020202	0	0.010101	0	0	0.010101
CGATGTGGATTTATGCATCGAC	756	0.148148	0.0026455	0.0026455	0	0.0026455	0.00529101	0.0026455	0.0026455	0.0026455	0.0026455	0.0026455	0.0026455	0.00925926	0.00396825	0.0026455	0	0.0026455	0.0026455	0.0026455	0.0238095	0.00132275	0	0	0.0026455	0.00396825	0	0.0026455	0	0.0026455	0.00529101	0	0.0026455	0	0.00529101	0.00529101	0.00529101	0	0.0026455	0	0	0.0026455	0.0026455	0.0026455	0.0026455	0.00661376	0.0026455	0.0026455	0.0026455
CGATTGGGCGTAGGTGACATTT	642	0.0046729	0	0	0	0.00311526	0.0124611	0	0.00311526	0.00311526	0.00311526	0	0	0	0.00778816	0	0	0.00311526	0.00311526	0	0.00778816	0.0046729	0	0.00311526	0.00311526	0.0046729	0.00311526	0.00778816	0	0.0046729	0	0.00311526	0	0.00311526	0	0	0.00311526	0	0	0.00311526	0.00311526	0.0046729	0.00311526	0.00311526	0	0	0	0.00155763	0.00311526
CGCAGAAGTGAGTCGCGGTTGG	622	0	0	0.00160772	0	0.00160772	0.00482315	0.00160772	0.00482315	0.00160772	0	0.00482315	0.00643087	0	0.00482315	0.00482315	0	0.00643087	0.00160772	0.00482315	0.00482315	0.0128617	0	0	0.00160772	0.00482315	0	0.00160772	0.00160772	0.00160772	0.00643087	0.00482315	0.00482315	0.00643087	0	0.00160772	0.00482315	0	0	0.00482315	0	0.00160772	0	0.00482315	0.00160772	0.00160772	0.00160772	0	0.00160772
CGCATACGATGAACATAGAGCT	799	0.00500626	0.00375469	0.0112641	0.00500626	0	0.0125156	0.00375469	0.00250313	0	0	0.00500626	0.00250313	0.00375469	0	0	0.00250313	0.00250313	0.00375469	0	0.00375469	0.00876095	0	0.00250313	0.00250313	0.00375469	0	0.00750939	0	0.00500626	0.00375469	0.00500626	0.00250313	0	0	0	0.00375469	0	0	0.00250313	0.00500626	0	0	0	0	0.00375469	0	0	0.00500626
CGCCCATCGGTGGATGCTGACG	762	0	0	0.0131234	0.00393701	0.00131234	0.00524934	0.00131234	0.0393701	0.00393701	0	0.00393701	0.00131234	0	0.00393701	0.00787402	0	0.00131234	0.00393701	0.00131234	0.00524934	0.00787402	0	0.00393701	0.00131234	0.00393701	0	0.00524934	0	0.00524934	0.00524934	0	0.00393701	0	0.00131234	0.00131234	0	0	0	0.00393701	0.00131234	0.00393701	0.00131234	0.00393701	0	0.00393701	0	0	0.00393701
CGCCGCCTCAAGCGCGGGTTTG	771	0.00259403	0	0.00129702	0.00259403	0	0.00129702	0.00129702	0.00259403	0	0	0	0.00518807	0	0.00259403	0.00129702	0.00129702	0.00648508	0.00648508	0	1	0.0077821	0	0.00129702	0.00129702	0.00648508	0	0.00129702	0	0.0077821	0.00259403	0	0	0.00129702	0.00129702	0	0.00518807	0.00259403	0.00129702	0.00129702	0.0103761	0.00259403	0.00259403	0	0.00259403	0.00129702	0.00129702	0	0
CGCCTCACTTCAGTATAGTTTG	738	0.00135501	0.00135501	0.00135501	0.00406504	0.00135501	0.00135501	0	0.00406504	0.00135501	0	0	0.00135501	0	0.00406504	0	0	0	0.00948509	0.00135501	0.00135501	0.00406504	0.00406504	0	0	0.0352304	0	0.00406504	0	0.0149051	0.00406504	0	0.00406504	0	0	0.00135501	0.00406504	0.00135501	0	0.00135501	0.00135501	0.00406504	0	0.00135501	0.00135501	0.00677507	0.00406504	0.00406504	0.00406504
CGTCTTTTTCTTTTCCAAATAA	730	0	0	0.00273973	0	0	0.00273973	0	0.0150685	0.00273973	0.00821918	0	0.00410959	0	0.00410959	0.00273973	0	0	0.00410959	0	0.00410959	0.00273973	0	0.00410959	0	0	0	0.00273973	0.00273973	0.00821918	0	0.00273973	0.00410959	0	0	0.00273973	0.00410959	0	0	0.00410959	0.00410959	0.00547945	0.00410959	0.00273973	0.00410959	0.00410959	0.00273973	0	0.00410959
CGCGAGATCACTATGTTCCTAC	732	0.00273224	0	0.0068306	0	0	0.00546448	0.00273224	0.0218579	0.00546448	0.00273224	0	0.00819672	0	0.010929	0	0	0	0.00409836	0	0.00546448	0.00273224	0	0	0.00273224	0.00409836	0.00273224	0.00273224	0	0.00409836	0.00546448	0	0	0	0.00273224	0	0.00409836	0.00409836	0	0.00546448	0.00273224	0.204918	0.00273224	0.00273224	0.00273224	0.0068306	0.0245902	0.00273224	0.0068306
CGCGGGTATAGACGCCCTCCGC	914	0	0.00218818	0.00109409	0	0.00875274	0	0.00437637	0.00109409	0.00656455	0.00547046	0	0.00218818	0	0.00218818	0	0.00109409	0.00218818	0.00109409	0	0.00109409	0.00109409	0	0	0.00109409	0.00109409	0	0	0.00109409	0.00437637	0.00218818	0	0	0.00109409	0	0.00109409	0	0	0	0.00109409	0.00437637	0.00109409	0	0.0142232	0.00109409	0.00547046	0.00218818	0	0.00218818
AGATACAGTACTCGGGTACGCC	3	0	0	0	0	0	0	0	0	0	0	0	0	0	0	0	0	0	0	0	0	0	0	0	0	0	0	0	0	0	0	0	0	0	0	0	0	0	0	0	0	0	0	0	0	0	0	0	0
CGCGTTAACGGCGTATGCCAAT	1461	0.00205339	0.00136893	0.00273785	0.00205339	0	0.00273785	0	0.00410678	0.00205339	0.00205339	0.00136893	0.0054757	0.00136893	0.00410678	0.00273785	0.00136893	0.00684463	0.0054757	0.00136893	0.00479124	0.0054757	0.00136893	0.00273785	0.00136893	0.00684463	0	0.00273785	0.00136893	0.00205339	0.00684463	0.00136893	0.000684463	0.00136893	0.00205339	0.00136893	0.00136893	0.00410678	0	0.00205339	0.00136893	0.00205339	0.00136893	0	0	0.00205339	0.00273785	0.00205339	0.00821355
CGCTATCTATAAGCCAATAGTC	794	0.00251889	0	0.00755668	0	0.00251889	0.00503778	0	0.00503778	0.00251889	0	0	0.00755668	0	0.00251889	0.00251889	0	0.0151134	0	0	0.00251889	0.00503778	0	0	0	0.00755668	0	0.00503778	0	0.00755668	0.00251889	0	0	0.00251889	0.00251889	0	0.00251889	0.00251889	0.00503778	0	0	0.00503778	0.00251889	0	0	0.00503778	0.00251889	0	0.00755668
CACTCCGTTGCGATTCTCCTCT	834	0.00359712	0.00359712	0.00119904	0.0167866	0	0.00119904	0	0.00359712	0.00119904	0.00119904	0	0.00359712	0.00119904	0.0263789	0.00479616	0	0.00359712	0.00839329	0.00119904	0.00479616	0.00359712	0.00359712	0	0.00119904	0.00359712	0.00119904	0.00359712	0	0.00119904	0.00359712	0	0.00359712	0	0.00359712	0.00119904	0.00359712	0.00119904	0.00119904	0	0	0.00359712	0.0059952	0.00119904	0.00119904	0.00359712	0	0.00359712	0.00839329
CGCTGACGGTGGGTTGTGAATG	661	0	0	0.00453858	0	0	0.00302572	0.0075643	0.0075643	0	0.00302572	0	0.0075643	0	0.00605144	0.0121029	0	0.00453858	0.00605144	0	0.00453858	0.00302572	0	0.00453858	0.00302572	0.0075643	0	0.00453858	0	0.00453858	0.00605144	0.00302572	0.00605144	0	0	0.00302572	0.00302572	0	0	0.00453858	0.00302572	0.00302572	0	0	0.00453858	0.00302572	0	0.00605144	0.00453858
CGCTGTGTCCCCCGGAAGACGT	9	0	0	0	0	0	0	0	0	0	0	0	0	0	0	0	0	0	0	0	0	0	0	0	0	0	0	0	0	0	0	0	0	0	0	0	0	0	0	0	0	0	0	0	0	0	0	0	0
CGCTTCTGCGTTGTTCTCTTTT	7	0	0	0	0	0	0	0	0	0	0	0	0	0	0	0	0	0	0	0	0	0	0	0	0	0	0	0	0	0	0	0	0	0	0	0	0	0	0	0	0	0	0	0	0	0.285714	0	0	0
CGCTTGTCTTTTCGTGGGTGGG	443	0	0.00451467	0.00902935	0	0.00451467	0.00451467	0	0.00225734	0	0	0	0	0.00902935	0.00451467	0	0.00451467	0.00451467	0.00451467	0	0.00451467	0.0158014	0.00225734	0	0	0.00451467	0	0	0	0.00902935	0.00451467	0	0	0	0.00451467	0.00451467	0.00225734	0	0	0	0	0.00451467	0.00451467	0	0.00451467	0	0	0	0.00451467
CGGACTGGCCCTTCTCCGCACC	656	0	0.00457317	0.00304878	0	0.00304878	0.00914634	0.00457317	0.00762195	0.00457317	0	0.00304878	0.00914634	0	0.00457317	0.00762195	0	0.00457317	0.00152439	0.00457317	0.00304878	0	0	0.00304878	0.00304878	0.0137195	0	0.00914634	0	0.00304878	0	0	0.00152439	0.00304878	0	0	0.0335366	0	0	0	0	0.00762195	0	0	0.00304878	0.00609756	0	0	0.00762195
CGGAGCATTAGATAATGAAGGT	817	0.00367197	0.00367197	0.0134639	0	0.00122399	0.00367197	0	0.00367197	0.00122399	0.00367197	0	0.00367197	0	0.00367197	0.00367197	0	0.00611995	0.00611995	0.00122399	0.00367197	0.00122399	0.00122399	0	0.00367197	0.00611995	0.00122399	0.00367197	0	0	0.00367197	0.00122399	0.00367197	0	0.00122399	0	0.00122399	0	0	0.00122399	0.00367197	0.00611995	0.00122399	0.00122399	0.00367197	0.00367197	0.00122399	0	0.00611995
CGGATATTTAGGCGAGTTTTTC	815	0.00245399	0.00245399	0.00736196	0.00245399	0.00245399	0.00490798	0	0.00368098	0.00490798	0	0	0.00490798	0	0.00490798	0.00368098	0	0.00368098	0.00245399	0	0.00613497	0.00368098	0	0.00490798	0.00368098	0.0552147	0.00245399	0.00245399	0	0.00490798	0.00490798	0	0	0.00368098	0.00245399	0.00245399	0.00245399	0	0.00245399	0	0.00368098	0.00490798	0	0.00245399	0.00368098	0.00613497	0.00245399	0.00245399	0.00490798
AGATACATTGGGATTGCCTAAA	690	0.0057971	0.00144928	0	0.00144928	0	0.0057971	0	0.00869565	0.00144928	0	0	0.0057971	0	0.00434783	0.0101449	0	0.00869565	0.0057971	0.00144928	0.0057971	0	0.00144928	0	0.00144928	0.0492754	0	0	0	0.00434783	0.00144928	0	0.00434783	0	0	0	0.0101449	0	0.00434783	0	0.0188406	0.0057971	0.00434783	0.0057971	0.00434783	0.00869565	0	0.0173913	0.0057971
CGGATTATTTACGGGGCTTCTG	644	0.00776398	0	0.00310559	0.00310559	0	0.00465839	0.00310559	0.00776398	0	0.00465839	0.00310559	0.00776398	0	0.00310559	0.00465839	0	0.00465839	0.00776398	0	0	0.0124224	0	0	0.00310559	0.00776398	0	0.00465839	0	0.00776398	0.00310559	0	0.00310559	0	0	0	0.00310559	0	0	0	0	0	0.00310559	0	0	0.00621118	0	0	0.00931677
CGGATTCGGCGGGGCTTTTTCA	178	0	0	0.0168539	0	0	0.011236	0.011236	0.011236	0.011236	0.0337079	0	0.0168539	0	0.011236	0	0	0.0168539	0.011236	0	0.011236	0.011236	0	0	0	0	0.00561798	0.011236	0.00561798	0	0.0168539	0	0	0.011236	0	0	0.00561798	0.011236	0	0.011236	0	0	0	0	0	0.0168539	0	0	0.011236
CGGCATGTGGGTCGATCGCGGG	644	0.00310559	0.0015528	0.0015528	0	0.0015528	0.00776398	0	0.00310559	0.0015528	0.0015528	0	0.0015528	0	0.00310559	0	0.0015528	0.00465839	0.00465839	0	0.00310559	0.00465839	0	0	0.00310559	0	0	0.00310559	0.0015528	0.00931677	0.00310559	0.0015528	0.0015528	0.0015528	0	0.0015528	0	0	0	0.00310559	0	0	0	0.0015528	0	0.00465839	0.0015528	0	0.00465839
CGGTCCGAACTGACCTTATTTA	645	0	0.00465116	0	0	0	0.00465116	0	0.00155039	0.00465116	0	0	0.00775194	0	0.00465116	0.00465116	0	0.00465116	0.00155039	0	0.00155039	0.00465116	0	0.00155039	0	0.00465116	0	0.00155039	0.00155039	0.00465116	0.00465116	0	0	0.00155039	0	0.00155039	0.00775194	0.0108527	0.00155039	0.00155039	0	0.00155039	0.00465116	0.00155039	0.00155039	0.00155039	0	0.00155039	0.0108527
CGGTGCATACACAGGCGTTTCC	710	0	0	0.0056338	0	0	0.0028169	0.0028169	0.00704225	0.0028169	0.0028169	0	0.0028169	0	0.0126761	0	0	0.0028169	0.0028169	0	0.0028169	0.0056338	0	0.0028169	0	0.0028169	0.00140845	0	0.0028169	0.0126761	0.0197183	0	0.0028169	0.0028169	0	0.0056338	0.0056338	0.0929577	0	0	0	0.0028169	0	0	0	0	0.0028169	0.0056338	0.0028169
CGGCGGGGTATGAGAGCCTATT	748	0.0026738	0.0026738	0.0026738	0	0.0026738	0.00534759	0.0026738	0.0173797	0.0106952	0.00534759	0.0026738	0.0040107	0.0026738	0.00802139	0.0026738	0	0.00534759	0.0026738	0.0026738	0.0026738	0.0026738	0.0026738	0	0.0026738	0.0026738	0.00802139	0.0026738	0	0.0026738	0.0026738	0	0	0	0.0026738	0	0.0026738	0	0	0.0026738	0	0.0026738	0	0	0	0.0026738	0.0026738	0.0026738	0.0026738
CGGCGTGGGCAGGGTTGAATGG	545	0.012844	0.00183486	0.00550459	0	0.00183486	0.00183486	0	0.00183486	0.00183486	0	0	0.00550459	0.00183486	0.00550459	0	0	0	0.00550459	0	0.00183486	0.00183486	0.00183486	0	0	0.00917431	0.00183486	0.00183486	0	0.00183486	0.00917431	0	0.00183486	0.00183486	0	0	0.00183486	0.00550459	0	0.00550459	0.00183486	0.00550459	0	0	0.00550459	0.00550459	0.00183486	0.00183486	0.00183486
CGGCTTTAGCCTCTGACATCGT	865	0.00346821	0.00231214	0	0.00231214	0	0.00693642	0.00693642	0.00809249	0.00231214	0	0.00231214	0.00924855	0	0.00231214	0	0.00231214	0.00809249	0.00809249	0.00231214	0.00346821	0.0242775	0	0	0	0.00578035	0	0.00462428	0	0.00578035	0.00231214	0	0.00231214	0	0.00231214	0	0.00578035	0	0.00231214	0	0.00231214	0.00578035	0.00231214	0.00231214	0.00346821	0.00578035	0	0.00462428	0
CGGGATGCACGTTCTATTGGAA	844	0.00236967	0	0.0035545	0	0.00236967	0.00592417	0.0035545	0.007109	0.0130332	0.00236967	0.00473934	0.00473934	0.00236967	0.00592417	0.00592417	0.0035545	0	0.0035545	0	0.00236967	0.00236967	0	0	0.0035545	0.0035545	0	0	0	0.00592417	0.007109	0	0	0.00473934	0.0035545	0.00236967	0.00592417	0	0.00236967	0	0.00236967	0.00473934	0	0	0	0.00473934	0.00592417	0.0035545	0.00592417
CGGGCAGTGGAGCCTGGGGTTT	623	0.00321027	0	0.00802568	0.00321027	0	0.00642055	0	0.0160514	0	0	0	0.00321027	0	0.00642055	0.0128411	0	0.00802568	0.00321027	0	0.0176565	0.00321027	0	0.00321027	0	0.00321027	0	0.00321027	0.00802568	0	0.00802568	0.00321027	0	0.024077	0	0.00321027	0	0.00642055	0	0	0.00802568	0	0.00321027	0.00321027	0	0.011236	0.00321027	0	0.00802568
AGATCACCGGTGTCGGGTGTCG	696	0.00143678	0.00287356	0.00287356	0	0	0.00574713	0	0.00143678	0	0.00574713	0	0.00143678	0	0.00287356	0.00574713	0	0.00431034	0.00287356	0	0	0	0	0	0	0	0	0.00287356	0	0	0.00431034	0	0.00143678	0	0	0.00143678	0.00431034	0	0	0.00287356	0	0.00143678	0	0.00143678	0.00287356	0.00287356	0.00143678	0.00143678	0
CGGGCCCTGCGTTAAATGTTTG	35	0	0	0	0	0	0	0	0	0	0	0	0	0.0285714	0	0	0	0.0857143	0.0285714	0	0.0285714	0	0	0	0	0	0	0	0	0	0	0	0	0	0	0	0.0285714	0	0	0	0	0	0	0	0.0285714	0	0	0	0
CGGGGATGTCCTATTGGCAAGT	701	0.00285307	0	0.00570613	0.00285307	0	0.00285307	0.00285307	0.00570613	0.00142653	0.00142653	0	0	0	0.0042796	0.00285307	0.00142653	0.0042796	0.0042796	0.00142653	0.00142653	0.00285307	0	0.00142653	0.0114123	0.0042796	0	0.00998573	0.00142653	0.00285307	0.00142653	0.00142653	0	0	0.00142653	0	0.0042796	0.00142653	0	0.00570613	0	0.0570613	0	0	0.00142653	0.00285307	0	0	0.0042796
CGGGTATGGACCTGGTCCAGCT	843	0.00237248	0.00237248	0.00474496	0	0	0.00237248	0.00118624	0.00474496	0.00118624	0.00118624	0.00118624	0.00237248	0	0.00237248	0.00711744	0	0.0059312	0.00237248	0	0.00237248	0.00237248	0	0.00237248	0	0.00474496	0	0.00237248	0	0.0059312	0.0059312	0.00118624	0	0.00118624	0.00118624	0.00118624	0.00118624	0.00237248	0	0	0.00118624	0.00118624	0	0	0.00118624	0.00118624	0.00118624	0	0.00237248
CGGGTGGATGACTGGCTGGACG	740	0	0	0.00540541	0	0.0027027	0.0027027	0.0027027	0.00810811	0.0027027	0.0027027	0	0.0135135	0	0.0027027	0.0027027	0	0.00675676	0.00540541	0	0.0027027	0	0.0027027	0	0	0.0027027	0	0.00540541	0	0.0135135	0.00540541	0	0.0027027	0	0.0027027	0.00540541	0.00540541	0	0.0027027	0.0027027	0.0027027	0.0027027	0	0.0027027	0	0.00405405	0.0027027	0.0027027	0.0027027
CAGGTGTGGACACTTGATCCTC	755	0.013245	0	0.0013245	0.0013245	0.00264901	0.00794702	0.0013245	0.00264901	0.0013245	0	0	0.00397351	0.0013245	0.00264901	0.00264901	0	0.0013245	0.00264901	0	0.00794702	0.00662252	0	0	0.00264901	0.0013245	0	0.00397351	0	0.00794702	0.00264901	0	0	0	0	0	0.00397351	0.00397351	0	0.0013245	0	0.00264901	0.00397351	0.00264901	0.00264901	0.00264901	0	0.0013245	0.00662252
CGGTCTGAATACAGTTGTCGTG	588	0.00170068	0	0	0	0.00510204	0.00170068	0	0	0.0085034	0	0	0.00170068	0	0.00170068	0.00510204	0	0.0085034	0.0170068	0	0.00510204	0	0	0.00170068	0	0.00170068	0.00170068	0.00510204	0	0.00170068	0	0	0.00170068	0.00170068	0	0	0.00510204	0	0.0153061	0	0	0	0.00170068	0	0.00170068	0.0085034	0.0119048	0	0.00170068
CGGTCCGAGGAACTTCAACGTA	825	0.070303	0	0.00242424	0	0	0.0169697	0.00363636	0.00484848	0.00121212	0	0.00121212	0.00242424	0	0.00242424	0.00121212	0	0.00606061	0.00363636	0	0.00121212	0.00242424	0	0	0	0.00363636	0.00363636	0.00121212	0	0.00242424	0.00121212	0.00121212	0.00121212	0.00121212	0	0	0.00242424	0.00242424	0	0.00121212	0	0.00484848	0.00121212	0.00121212	0.00121212	0.00848485	0.00242424	0.00242424	0.00363636
CGGTGTTCAAAGTCCAAGATCA	688	0	0	0.00436047	0	0	0.0101744	0	0.00290698	0	0.00290698	0.00290698	0.00436047	0.00290698	0	0.00726744	0	0.00436047	0.00726744	0	0	0.00436047	0	0	0	0.00726744	0.00290698	0	0	0	0.00290698	0.00436047	0.00436047	0.00290698	0	0.00290698	0.0116279	0	0.00290698	0	0	0.00290698	0.00290698	0	0.00436047	0.00436047	0.00290698	0.00436047	0.00290698
CGGTTGCAATTGCGTTGAAAAG	491	0	0	0	0.0366599	0	0.00407332	0.00203666	0	0.00203666	0.00407332	0	0.00610998	0	0.105906	0.00610998	0	0.00203666	0.00203666	0	0	0.00407332	0.00203666	0.00203666	0	0.00203666	0.00407332	0	0.00203666	0.00407332	0	0	0	0	0.00203666	0	0.00203666	0	0	0	0.00203666	0.00203666	0	0.00203666	0	0.00814664	0	0.00203666	0.00203666
CGTAACGGTATCTTTTCTTGCA	504	0	0.00595238	0.00396825	0.00396825	0	0.00595238	0	0	0	0.00595238	0	0.00198413	0	0.00793651	0.00793651	0	0.00793651	0.00595238	0	0	0.00396825	0	0	0.00396825	0.00595238	0.00396825	0	0	0.00595238	0.00396825	0	0.00595238	0	0	0	0.00595238	0.00396825	0	0	0	0.00793651	0.00595238	0.00595238	0	0	0	0.00595238	0.00396825
AGATCAGGGTGGATGTAACAGC	396	0	0	0	0.00505051	0	0.00505051	0.00505051	0.0227273	0.00505051	0	0	0.00505051	0	0.010101	0.00505051	0	0.00505051	0.00505051	0	0.00505051	0	0	0.00505051	0	0	0	0.00505051	0	0.00505051	0	0.00505051	0	0	0	0.00505051	0	0	0	0	0	0.00505051	0.00505051	0	0	0	0	0	0.00505051
CGTAATTTGGGTGTCCGAATTC	393	0	0	0.00508906	0.00508906	0.00254453	0	0	0.00508906	0.00254453	0.00254453	0.00254453	0.00254453	0.00254453	0.00254453	0	0	0	0.0101781	0	0	0	0	0	0	0.0229008	0	0.00508906	0.00254453	0.00254453	0.00254453	0	0	0	0	0	0.00254453	0.00254453	0	0.00508906	0	0	0	0	0.00763359	0.0229008	0	0	0
CGTATCTACGTCTTTGCAGAGG	805	0	0.00124224	0.00372671	0	0.00124224	0.00124224	0	0.00372671	0.00124224	0.00124224	0	0.00372671	0.00124224	0.00372671	0.00372671	0	0.00745342	0.00496894	0.00124224	0.00372671	0.00124224	0	0	0	0.00372671	0.00372671	0.00124224	0	0.00372671	0.00124224	0	0.00124224	0	0.00124224	0.00124224	0.00372671	0.00124224	0.00372671	0.00372671	0.00124224	0.00372671	0.00496894	0.00124224	0.00372671	0.00124224	0.00372671	0.00124224	0.00248447
CGTAGGAGTCCTATAAAGATGT	884	0	0.00113122	0.00226244	0	0	0.00226244	0.00113122	0.00226244	0	0.00452489	0	0.00113122	0.00113122	0.00565611	0.00226244	0.00113122	0.00565611	0.00226244	0	0.00226244	0.00678733	0.00226244	0.00113122	0	0.00565611	0.00113122	0.00113122	0	0.00113122	0.00452489	0	0.00113122	0	0.00452489	0.00113122	0.00113122	0	0	0	0	0.00113122	0	0.00113122	0	0.00565611	0	0.00226244	0.00226244
CGTCATGGGGGTCTAAGGTACT	798	0	0	0.00125313	0.00125313	0	0.00250627	0	0.00250627	0.00250627	0	0	0.0037594	0	0.00125313	0.00501253	0	0.0037594	0	0	0.00125313	0.00125313	0.00125313	0	0	0.0037594	0	0.0037594	0	0.00626566	0	0	0	0	0	0	0.00250627	0.00125313	0	0	0	0.0037594	0	0.0037594	0	0.00250627	0.00125313	0.00125313	0.00626566
CGTCCCATAGATGCCTGGAGTT	843	0.00474496	0	0	0	0.00118624	0.00118624	0.00118624	0.00474496	0	0.00237248	0	0.0118624	0.00474496	0.00474496	0.0059312	0	0.00474496	0.00237248	0.00118624	0.00118624	0	0	0.00118624	0.00237248	0.0059312	0	0.00118624	0.00118624	0.00237248	0.00118624	0.00118624	0	0.00118624	0.00118624	0	0.00237248	0.00118624	0	0.00118624	0.00118624	0.00118624	0	0.00118624	0.00237248	0.00474496	0.00118624	0	0.00474496
CGTCCTTTGTGACGGTGGTGCG	588	0	0.00510204	0.00510204	0.00510204	0	0.00340136	0	0	0.00510204	0	0	0.00340136	0.00340136	0.00510204	0.00510204	0.00340136	0.00340136	0.00510204	0	0.00340136	0.0085034	0.00340136	0	0	0.00510204	0	0.00510204	0.00510204	0.00340136	0.00510204	0.00340136	0.00340136	0	0.00340136	0	0.00510204	0.00340136	0	0.00510204	0.00340136	0.00510204	0	0.00340136	0.00340136	0.00510204	0	0.0102041	0
CGTCTTTATCCGTCGGTGAGTT	480	0.00625	0.00416667	0.00416667	0.00833333	0.00208333	0	0	0.00416667	0.00208333	0.00416667	0.00416667	0.00416667	0	0.00833333	0.0375	0	0	0.00833333	0	0.00416667	0.00416667	0.00416667	0	0	0.00833333	0	0	0	0.00625	0.00416667	0	0	0	0.00416667	0	0.00416667	0	0.00416667	0.00416667	0.00416667	0.00416667	0	0	0.00416667	0.00416667	0	0.00833333	0.00416667
CGTTGCAGGTCGAGTGAAAGTC	349	0	0	0	0.00286533	0.00286533	0.0200573	0.00286533	0.00286533	0	0.00286533	0	0.00859599	0	0.0286533	0	0	0.0143266	0.00286533	0	0.00286533	0	0	0	0	0	0.00286533	0.00286533	0.00859599	0	0.00286533	0	0.00859599	0	0	0.00286533	0.00859599	0	0	0	0	0	0	0.00286533	0.00286533	0.00859599	0	0	0.00286533
CGTCGGACAGTTTTTTGCGAGT	878	0.0022779	0	0.0102506	0	0	0.0022779	0.0022779	0.0102506	0.00455581	0.0022779	0	0	0.0022779	0.00455581	0.00683371	0.0022779	0.00455581	0.00683371	0.0022779	0.0148064	0.00455581	0.0022779	0.0022779	0	0	0.0022779	0	0	0.00569476	0.00455581	0.0022779	0.00341686	0.0022779	0	0.0022779	0.00455581	0	0	0	0	0.00341686	0.0022779	0.0022779	0.00455581	0.0022779	0	0	0.0113895
CGTTGTTAAATTGTACGGGTGT	599	0.00500835	0	0.0100167	0	0	0.00500835	0.0033389	0.0066778	0.00500835	0.0033389	0	0.00500835	0	0	0	0	0.00500835	0.0033389	0	0	0.00500835	0	0.0033389	0	0.0100167	0	0.0033389	0	0.0033389	0.0033389	0	0	0.0033389	0.0033389	0	0.0033389	0.0033389	0.0033389	0.0033389	0	0.0033389	0.00500835	0	0	0.0033389	0	0	0.0033389
AGATCCTTTTTGTGGGCCGCTT	719	0.00278164	0	0.00417246	0.00278164	0.00278164	0.00278164	0	0.00417246	0.00278164	0	0.00278164	0.00417246	0	0.00278164	0.00834492	0	0.00278164	0.00278164	0.00278164	0.00278164	0.0069541	0	0	0.00278164	0.00278164	0.00278164	0.00834492	0	0.00417246	0	0	0.00278164	0	0.00278164	0	0.00278164	0	0.00139082	0.00278164	0	0.00417246	0	0	0	0.00278164	0.00278164	0.00278164	0.00278164
CGTCTACCGAGGGGGTACGTGC	525	0.00380952	0	0.00571429	0	0	0	0	0.00380952	0.00571429	0.00380952	0	0.00380952	0.00571429	0.00380952	0.0228571	0	0.00571429	0.00380952	0	0.00571429	0.00571429	0.00380952	0	0.00380952	0	0	0.00380952	0.00571429	0.00571429	0	0	0.00380952	0.00380952	0	0.00380952	0.00380952	0	0	0.00380952	0	0.00571429	0	0	0.00380952	0.00761905	0	0	0.00761905
CGTTTTCATTAGCTGGGCGCAG	790	0.00253165	0.00506329	0.00379747	0	0.00253165	0.00253165	0	0.00379747	0.00379747	0	0.00253165	0.0670886	0.00253165	0.00379747	0.00379747	0	0.00379747	0.00379747	0	0.00253165	0.00379747	0	0.00253165	0	0.00379747	0	0.00506329	0.00253165	0.0101266	0	0.00253165	0	0.00253165	0.00253165	0	0.0278481	0.00253165	0.00253165	0.00253165	0	0.00506329	0	0.00379747	0	0.00253165	0	0.00379747	0.00379747
CGTGCAGCTAGCTTGCAAGGAA	732	0.00136612	0	0.00409836	0	0	0.00136612	0.00136612	0.00136612	0.00136612	0.00136612	0	0.00409836	0	0.0068306	0.00136612	0.00409836	0.00819672	0.0068306	0	0.00409836	0.00819672	0	0.00136612	0	0.00136612	0	0.00409836	0.00136612	0.0464481	0.00409836	0	0.00136612	0.00136612	0	0	0.00136612	0	0	0	0.00819672	0.00136612	0.00136612	0	0	0	0.0068306	0	0.0068306
CGTGGCAGTGAGTCAGAAGTGG	399	0.00501253	0	0.00250627	0	0	0	0	0.00250627	0.0075188	0	0.00501253	0	0	0.00250627	0.0100251	0	0.0075188	0.0075188	0	0	0	0	0	0.00250627	0	0	0	0	0	0	0.00250627	0.00250627	0	0.00250627	0	0.00250627	0	0	0	0	0	0	0.00250627	0	0.0225564	0	0	0.0075188
CGTGGGTGCAGGTTTGCTGGCA	842	0.0023753	0	0.00475059	0.00118765	0	0.00593824	0	0.00593824	0.00118765	0	0.00118765	0.00475059	0.00475059	0.00831354	0.0023753	0	0	0.0023753	0	0.0023753	0.0023753	0.0023753	0.00593824	0.00118765	0.0023753	0	0.00118765	0.0023753	0	0.00475059	0	0	0.00118765	0.0023753	0	0	0	0.00118765	0	0	0	0.0023753	0.00118765	0	0.00118765	0	0	0.00475059
CGTGTCCCAGGTAAGTGCTTAT	722	0	0.00277008	0.00277008	0.00277008	0	0.00277008	0.00277008	0.00692521	0.00692521	0	0	0.00277008	0.00277008	0	0.00277008	0	0.0249307	0.00415512	0.00277008	0.00277008	0	0.00277008	0	0.00277008	0.00277008	0.00277008	0.00277008	0	0.00277008	0	0	0	0.00277008	0	0	0	0.00277008	0	0	0.00277008	0.00277008	0.00277008	0	0	0.00277008	0	0	0.00277008
CGTGTTCACCTCGATCTCTAAG	562	0	0	0.00177936	0.00533808	0.00177936	0.00533808	0.00177936	0.00177936	0.00711744	0	0.00177936	0.00177936	0	0.00177936	0.00177936	0	0.00177936	0.00533808	0.00177936	0.00177936	0.00177936	0	0.00711744	0	0.00177936	0.0124555	0.00533808	0	0.00177936	0.00533808	0.00177936	0.00177936	0	0.00177936	0.00177936	0.00711744	0	0	0.00711744	0.00177936	0.00355872	0.00177936	0.00177936	0.00177936	0.00533808	0.00177936	0.00533808	0.00355872
CGTTCATTACATACTTCAGCAT	945	0.0021164	0.0021164	0.0031746	0.0021164	0.0021164	0.0359788	0.0021164	0.0042328	0.00529101	0	0	0.0021164	0	0.0021164	0.0031746	0.0021164	0.0031746	0.00634921	0.0021164	0.00634921	0.0031746	0	0.0021164	0.0021164	0.0021164	0	0.0021164	0	0.00634921	0.0021164	0	0.0021164	0.00634921	0.0021164	0.0021164	0.0021164	0.0021164	0.0021164	0.0021164	0	0.0021164	0.0021164	0	0.0021164	0.00634921	0.0021164	0	0.0021164
CGTTCGGCCGGAGGGGGGCAGA	639	0.00469484	0	0	0	0	0.00625978	0.00625978	0.00469484	0.00625978	0	0	0	0.00156495	0.00469484	0.00156495	0	0.00625978	0.00156495	0	0	0.00625978	0	0	0	0	0.00156495	0.00625978	0.00469484	0.0125196	0.00782473	0	0.00156495	0.00156495	0	0	0.00625978	0	0	0.00156495	0	0.00625978	0	0.00156495	0.00156495	0.00156495	0.00469484	0.00469484	0.00156495
CATTCGTGTTTTGGCATACGTT	730	0.00273973	0	0.0780822	0.00273973	0.00273973	0	0.00410959	0.00821918	0.00821918	0.00273973	0	0.00273973	0	0	0.00547945	0	0.00273973	0.00547945	0	0.00273973	0.00273973	0.00273973	0.00273973	0	0.00273973	0	0.00547945	0.00273973	0.00273973	0.00821918	0	0.00136986	0	0	0	0.00547945	0.00273973	0.00273973	0.0109589	0.00273973	0.00684932	0	0.00547945	0.00273973	0.00273973	0.00273973	0	0.00273973
AGATCAACCCATGGCAGATTAC	555	0.0036036	0	0.0378378	0.0036036	0.0036036	0.0036036	0	0.0036036	0.0036036	0	0	0.0036036	0.0036036	0.0036036	0.0036036	0	0.00720721	0	0	0.0036036	0.0036036	0.0036036	0.0036036	0.0036036	0.00720721	0	0.0036036	0.0036036	0.00900901	0.0036036	0.0036036	0	0.0036036	0.0036036	0	0.00720721	0.00900901	0	0	0.0036036	0	0	0.0036036	0	0.00900901	0.0036036	0	0
CGTTCTAGCGCCCTTTGTAGTA	71	0	0	0	0	0	0	0	0	0	0	0.0140845	0.0140845	0	0	0	0	0	0.0140845	0	0	0	0	0	0	0	0	0	0	0.0140845	0	0	0	0	0.0140845	0	0	0	0	0	0	0.0140845	0	0	0	0	0	0.0140845	0
CGTTGGTGAGGTACTGACGGGT	400	0	0	0.0025	0	0.005	0	0	0.0075	0.0025	0	0	0.005	0	0	0.0025	0	0.005	0.01	0.0025	0.0025	0.0025	0	0	0	0.0025	0	0	0	0	0.0075	0	0.005	0	0	0.0025	0.0025	0	0	0	0	0.0025	0	0.0025	0	0	0.0025	0.005	0.0025
CGTTGTGCAACTACGGCTTCAG	580	0.00172414	0	0.00517241	0	0	0.012069	0	0.00172414	0	0	0	0.00172414	0.00517241	0.00517241	0.00517241	0.00172414	0.00172414	0	0	0.00172414	0.00172414	0	0	0.00517241	0.00517241	0	0	0	0	0.012069	0	0.00172414	0	0.00172414	0.00172414	0.00172414	0	0	0.00172414	0.00172414	0.00517241	0	0.00862069	0.00172414	0	0.00172414	0	0.00517241
CGTTTCCGCTATATGTGGTAGG	487	0	0.00821355	0.00205339	0	0	0.00821355	0	0	0.00205339	0	0	0	0	0.0143737	0.0102669	0	0.00821355	0.0102669	0.00205339	0.00205339	0.0102669	0.0205339	0	0	0	0	0.00616016	0	0.00205339	0	0	0.00410678	0	0	0.00205339	0.00205339	0.00205339	0.00205339	0	0.00410678	0.00205339	0	0.00205339	0	0.00205339	0.00205339	0	0
CGTTTGTCTGAGGGGAGGAGAT	5	0	0	0	0	0	0	0	0	0	0	0.2	0	0	0	0	0	0	0	0	0	0	0	0	0	0	0	0	0	0.2	0	0	0	0	0	0	0	0	0	0	0	0	0	0	0	0	0	0	0
CTAAAGAGGCATGTGGGCATTT	668	0.00149701	0.00149701	0	0.00149701	0.00449102	0.00598802	0	0.00149701	0.010479	0.00149701	0.00149701	0	0	0.00149701	0.00149701	0	0.00149701	0.00598802	0.00449102	0.00299401	0.00149701	0	0.00449102	0.00149701	0.00598802	0	0	0	0	0.00898204	0	0	0.00149701	0.00598802	0.00449102	0.00149701	0	0.00149701	0	0.00149701	0.00149701	0	0	0.00449102	0.00149701	0	0.00149701	0.00598802
CTAAGAAAGTCGTCTTTAGTGT	767	0.00260756	0.00130378	0	0.00130378	0.00130378	0.00130378	1	0.00260756	0.0065189	0	0.00260756	0.00130378	0	0	0.0065189	0	0.00260756	0.00260756	0	0.00130378	0.00782269	0.00130378	0.00260756	0	0.00130378	0	0.00391134	0	0.00521512	0.0065189	0	0.00130378	0	0.00130378	0.00260756	0.00260756	0	0	0	0	0.0065189	0	0.00260756	0.00391134	0	0	0	0.0065189
CTAAGTACAGGTTTTAGTACTA	755	0.00264901	0.0013245	0.00264901	0	0.00264901	0.00397351	0	0.00264901	0.00529801	0	0	0.00264901	0	0.0013245	0	0	0	0.00264901	0	0.0119205	0.0013245	0	0.0013245	0.0013245	0.00927152	0	0.0119205	0	0.0013245	0.00264901	0	0	0.0013245	0	0	0.0013245	0	0.0013245	0.0013245	0.00264901	0.00794702	0.0013245	0.0013245	0.0013245	0.0013245	0	0.00264901	0.00264901
CTAAGTTGAGCTTCTTTAAGAC	901	0.00332963	0	0.00332963	0.00221976	0	0.00887902	0.00221976	0.00332963	0.00221976	0.00221976	0	0.00221976	0.00332963	0.00443951	0.00221976	0.00221976	0.00221976	0.00443951	0	0.00443951	0.00776915	0	0.00332963	0.00443951	0.00332963	0.00332963	0	0	0.00332963	0.00332963	0	0	0	0	0	0.00332963	0.00221976	0	0.00332963	0.00221976	0.00776915	0	0.00221976	0.00221976	0.00332963	0	0.00221976	0.00332963
CTAATCTCAACTCACCGCCTAG	637	0.00941915	0.00313972	0.00313972	0	0	0.00313972	0	0.00784929	0.0125589	0.00313972	0.00313972	0.00784929	0	0.00470958	0.00313972	0.00313972	0	0.00784929	0	0.00313972	0.00313972	0	0.00470958	0.00313972	0.00470958	0	0	0.00313972	0.00313972	0.00470958	0.00313972	0.00313972	0.00313972	0	0	0.00470958	0	0	0	0	0	0.00470958	0	0.00313972	0	0.00313972	0	0.00313972
AGATCGCCCGACATAGATTGGC	753	0	0.00265604	0.00531208	0	0	0.00132802	0	0.00531208	0.00265604	0.00132802	0.00265604	0.00132802	0.00132802	0	0.00398406	0	0.00265604	0.0106242	0.00132802	0.00132802	0.00132802	0	0	0.00132802	0.00796813	0	0	0	0.00132802	0	0.00265604	0.00265604	0.00265604	0	0	0.00531208	0.00132802	0	0.00265604	0	0.00531208	0	0	0	0.00265604	0	0.00132802	0.00796813
CTAATGGGTTCATTTTGTTAGA	481	0.00623701	0.002079	0.002079	0.012474	0	0.00623701	0	0.00623701	0.004158	0.002079	0.002079	0.002079	0	0	0.002079	0	0.002079	0.012474	0	0	0	0	0	0.004158	0.002079	0	0.002079	0	0.002079	0.004158	0	0	0	0.002079	0	0	0	0.002079	0.002079	0	0.002079	0.002079	0	0.002079	0.012474	0	0.002079	0.002079
CTACATTATGTTGATACGATTC	264	0	0	0.0151515	0	0	0	0	0.00378788	0	0	0	0.00378788	0	0.0568182	0	0	0	0.00378788	0	0.00378788	0.00378788	0.00378788	0.00378788	0	0.0113636	0	0.0113636	0	0.00378788	0	0.00378788	0.00378788	0.00378788	0	0	0	0	0	0	0	0.00378788	0	0.00378788	0	0.00378788	0	0.00378788	0
CTACCATTCAGAGGTTAAGCCT	747	0	0	0.00401606	0.00401606	0.00133869	0	0	0.00535475	0.00401606	0	0.00133869	0.00669344	0.00133869	0.00669344	0.00133869	0	0.00401606	0.00669344	0	0.00133869	0.021419	0	0	0.00133869	0.00133869	0	0.00535475	0	0.00669344	0.00401606	0	0.00401606	0.00133869	0.00401606	0	0.00401606	0.00133869	0.00401606	0.00401606	0	0.00401606	0.00401606	0.00401606	0.00133869	0.00669344	0	0.00401606	0.00267738
CTACTGGGCGGGCCACACAAAA	637	0.00313972	0	0.00784929	0	0.00313972	0	0	0.00313972	0.00470958	0	0.00313972	0.00470958	0.00313972	0.00313972	0.00470958	0	0.00470958	0.010989	0	0	0.00313972	0	0	0	0.0141287	0	0	0	0.00313972	0.00470958	0	0.00470958	0.00313972	0	0	0	0.00470958	0.00313972	0	0.00313972	0.00470958	0.00313972	0	0.00313972	0.00470958	0	0	0.00470958
CTACTTCGTGTTGTTGGGGTGT	520	0	0.00384615	0	0	0.00384615	0.00576923	0	0.00384615	0.00576923	0.00384615	0.00576923	0.00961538	0.00384615	0.00769231	0.00769231	0	0.00576923	0.0115385	0.00384615	0.00384615	0.00384615	0	0	0	0.00576923	0	0.00576923	0.00384615	0.00576923	0.00384615	0.00384615	0	0	0.00576923	0.00384615	0.00384615	0	0	0	0	0.0115385	0	0	0.00384615	0.00384615	0	0.00384615	0
CTAGACACTGTATCGTCCCTGT	700	0	0.00285714	0	0	0	0.00142857	0.00142857	0.00428571	0.00428571	0	0	0.00142857	0	0.00714286	0.00285714	0	0.00285714	0.00142857	0	0.00142857	0	0	0.00285714	0.00142857	0.00571429	0.00285714	0.00285714	0	0.0228571	0.00428571	0	0.00428571	0	0	0.00285714	0.00571429	0	0	0.00142857	0	0.00428571	0	0	0.00285714	0.00142857	0.00285714	0	0.00571429
CTAGACATTTTGCACACTTGTT	776	0.00515464	0	0.00128866	0.00128866	0	0.00773196	0.00128866	0.00515464	0.00128866	0	0	0.00773196	0	0.0141753	0.00515464	0	0.00386598	0.00773196	0	0.00515464	0.00386598	0	0	0	0.00515464	0.00386598	0.00128866	0	0.0103093	0.00386598	0.00257732	0.00128866	0.00128866	0	0	0.00515464	0	0	0	0.00128866	0.00128866	0	0	0.0219072	0.00773196	0	0	0
CTAGACTATAACTTTAAGGTCG	778	0	0.00128535	0.00385604	0	0.00128535	0.00385604	0.00128535	0.00771208	0.00128535	0.00514139	0	0.00128535	0	0.00257069	0	0.00128535	0.00385604	0.00514139	0	0.00385604	0.00128535	0	0.00514139	0	0.00385604	0	0.00514139	0.00128535	0.00385604	0.00128535	0	0.00514139	0.0102828	0	0	0.00128535	0	0.00128535	0.00128535	0.00128535	0.00385604	0	0.00385604	0	0.00514139	0	0	0.00128535
CTAGACTCGTTCAGTCCGGGAC	796	0	0.00251256	0.00376884	0.00376884	0.00251256	0.00376884	0	0.00376884	0.00376884	0	0	0.00376884	0.00251256	0.00502513	0.00376884	0.00376884	0	0.00502513	0.0100503	0.00376884	0	0.00251256	0	0	0.00879397	0	0.0100503	0	0.00502513	0.00251256	0.00251256	0	0.00251256	0.00251256	0.00251256	0.00376884	0	0	0	0.00251256	0.00376884	0.00376884	0.00251256	0.00376884	0.00502513	0	0.00376884	0.00502513
CTAGATTTGTTTCACATAAAGG	639	0	0.00469484	0.00312989	0.00312989	0	0.0438185	0.00312989	0.00312989	0	0.00156495	0.00156495	0.00312989	0	0.00156495	0.00469484	0	0.00782473	0.00312989	0	0.00312989	0.00156495	0	0.00312989	0.00156495	0.00156495	0	0.00156495	0	0.00156495	0.00156495	0	0	0	0.00156495	0	0.00469484	0.00156495	0	0.00156495	0	0.00312989	0	0	0.00156495	0.00312989	0.00156495	0.00156495	0.00312989
AACCATCCAATGTCCCGGGGCT	577	0	0.00519931	0.00519931	0	0.00519931	0.00519931	0	0.00519931	0.00519931	0.0034662	0	0.00693241	0.0034662	0.00866551	0.0034662	0.00693241	0.00519931	0.0034662	0	0.00693241	0.00693241	0.0034662	0.00519931	0.00519931	0.0225303	0	0.00519931	0.0034662	0.00519931	0.0034662	0.0034662	0.00519931	0	0.0034662	0	0	0	0	0.0034662	0	0.00519931	0.0034662	0	0	0.00519931	0	0.0294627	0.00519931
AGATGCGTCATATGGCCGAAAT	675	0	0	0.00148148	0.00296296	0.00148148	0.00592593	0	0.00740741	0	0	0.00148148	0.00148148	0	0.00148148	0.00148148	0	0.00296296	0.00148148	0	0.00148148	0.00148148	0.00148148	0.00296296	0.00148148	0.00740741	0	0.00148148	0	0	0.00296296	0	0	0	0.00296296	0	0.00740741	0	0.00296296	0	0.00148148	0	0.00148148	0.00148148	0.00592593	0.0118519	0	0	0.00296296
CTAGCTAAGGTTGCATACTTTT	610	0.00327869	0	0.00327869	0	0	0.00819672	0	0.00327869	0.00327869	0.00327869	0	0.00491803	0	0.00819672	0.00491803	0	0.00327869	0	0.00327869	0.00327869	0.00327869	0.00327869	0	0	0.0131148	0	0.00327869	0	0.00327869	0.00327869	0	0.00491803	0	0	0	0.00327869	0	0	0	0.00327869	0.00327869	0	0	0	0.00491803	0	0.995082	0.00819672
CTGGGCGATCACATATAGGTGT	878	0	0.00455581	0.0022779	0	0	0.0022779	0.0022779	0.00455581	0.00455581	0	0	0.00455581	0	0.00455581	0.0022779	0	0.00683371	0.00683371	0.00341686	0.0022779	0.00455581	0	0	0	0	0.0022779	0.00911162	0.0022779	0.00683371	0.0159453	0	0	0.0022779	0.00455581	0.0022779	0.00683371	0	0.0022779	0	0	0.0022779	0.0102506	0.0022779	0	0.00455581	0	0.0022779	0.00683371
CTAGTTCGTTTCGTGAAGCTCT	847	0.00118064	0	0	0	0	0.00472255	0	0.0094451	0.00472255	0.00118064	0	0.00708383	0	0.00708383	0.00472255	0	0.00708383	0.00472255	0	0.00472255	0.00472255	0	0.00826446	0	0.00354191	0.00118064	0	0	0.00826446	0.00354191	0.00118064	0	0.00118064	0.00472255	0.00118064	0.00118064	0	0	0.00118064	0.00118064	0.00118064	0.00354191	0	0.00472255	0.00118064	0	0.00118064	0.00118064
CTAGTGATTTAGGTTTTCTTAG	708	0	0.00282486	0.00282486	0	0.00282486	0.00564972	0.079096	0.00564972	0	0	0.00282486	0.00282486	0	0.00564972	0.00282486	0	0.00564972	0.00282486	0.00282486	0.00564972	0.00564972	0	0.00282486	0	0.00564972	0.00564972	0	0	0.00282486	0.00564972	0	0	0.00282486	0.00282486	0.00282486	0.00282486	0	0	0.00282486	0.00282486	0.00564972	0	0	0.00564972	0.00282486	0.00282486	0.00564972	0.00282486
CTAGTTCGTCTCTTGTCACCAA	48	0	0	0	0	0	0	0	0	0	0	0	0	0	0	0	0	0	0	0	0	0	0	0	0	0	0	0	0	0	0.0208333	0	0	0	0	0	0	0	0	0	0	0.0208333	0	0.0208333	0.0208333	0	0	0	0
CTATATTCGGGACTTTCGTTCG	613	0.00326264	0	0.00652529	0	0	0.00326264	0	0.00326264	0.0114192	0.00326264	0	0.00815661	0	0	0.00326264	0	0.00326264	0.00326264	0	0.00489396	0.00326264	0	0.00326264	0	0.00652529	0.00652529	0.00326264	0	0.00489396	0.00326264	0	0	0	0	0	0.00326264	0	0	0	0.00326264	0	0.00326264	0	0.00326264	0.00326264	0	0.00326264	0.0114192
CTATTAATTGGTCAGTATTTAA	644	0	0.0015528	0.0015528	0	0	0.00465839	0.00465839	0.00465839	0.00465839	0.0015528	0.0108696	0.00465839	0	0.0108696	0.00776398	0	0.00465839	0.00465839	0.0015528	0.00465839	0.00465839	0.0015528	0	0.0015528	0.0015528	0.0015528	0.0015528	0.0015528	0.00776398	0.0015528	0	0.00465839	0	0.0015528	0.0015528	0.0015528	0	0	0.0015528	0	0.00776398	0	0	0.00465839	0.00465839	0	0.0015528	0.0015528
CTCACCGGTATGTTAGCTTCTT	568	0	0.00176056	0.00528169	0	0	0.0176056	0	0.0123239	0.00528169	0.00176056	0.00176056	0.00880282	0.00176056	0.00528169	0.00176056	0	0	0.0123239	0	0.00528169	0.00528169	0	0	0	0.00176056	0	0.00528169	0	0.00528169	0	0	0.00176056	0.00528169	0.00528169	0	0.00528169	0	0	0	0	0.00528169	0.00176056	0.00176056	0.00176056	0.0123239	0	0.00176056	0.00880282
CTCACCTTGGTTGAGACCTGTT	599	0.0033389	0.0033389	0.0033389	0	0.0033389	0.0066778	0	0.0033389	0.0066778	0	0.0033389	0.0033389	0	0.0066778	0.0066778	0	0.00500835	0.0033389	0	0.0066778	0.0066778	0.0033389	0	0	0.0033389	0	0	0	0.0033389	0.0066778	0	0.0066778	0	0.0033389	0	0.0033389	0.0033389	0.0033389	0	0.0033389	0.0066778	0.0033389	0.0033389	0.0033389	0.0033389	0	0.0033389	0.0033389
TTCAGACCCCGGAGGGGTTGAT	692	0	0	0.00289017	0.00289017	0.00289017	0.00289017	0	0.00722543	0.0115607	0	0.00144509	0.00144509	0	0.00433526	0.00433526	0	0.00578035	0.00289017	0	0.00289017	0.00433526	0	0.00578035	0	0.00433526	0	0	0.00144509	0.00144509	0.00144509	0	0	0.00144509	0	0.00144509	0.00144509	0.00144509	0	0.00867052	0.00144509	0	0	0.00144509	0.00867052	0	0	0.00144509	0.00578035
AGATTCGTTGCGTAAGCTTCAT	658	0	0	0.0425532	0	0.00759878	0.00759878	0.00455927	0.00455927	0	0.00455927	0.00151976	0.00455927	0.00151976	0.00455927	0.00455927	0	0.0106383	0.00151976	0.00151976	0	0.00151976	0	0.00151976	0	0.00455927	0	0.00455927	0	0.00455927	0.00455927	0	0	0.00151976	0.0167173	0.00151976	0.00151976	0	0	0.00759878	0	0.00455927	0.00151976	0.00455927	0.00151976	0	0.00455927	0.00455927	0
CTCAGACTCAGACCTCGATTGT	532	0.0093985	0	0.0075188	0.0018797	0	0.0018797	0	0.037594	0	0	0.0018797	0.0357143	0	0.0093985	0.0018797	0	0.0037594	0.0018797	0	0	0.0075188	0	0	0	0.0018797	0.0018797	0	0	0.0018797	0.0037594	0.0018797	0.0018797	0	0.0075188	0.0018797	0.0075188	0	0	0.0018797	0	0.0018797	0	0.0037594	0	0.0018797	0.0018797	0	0.0018797
CTTAGTTGGCAGTTGTCGTATG	682	0	0	0.00439883	0	0	0.00439883	0	0.398827	0.00879765	0	0.00146628	0.0117302	0	0.0058651	0	0	0.00733138	0.00439883	0	0.0058651	0.00439883	0	0.00146628	0	0.00146628	0	0	0	0.00439883	0	0	0	0	0	0.00146628	0	0	0	0	0.00146628	0.00146628	0.00146628	0.0058651	0	0.00439883	0.00146628	0	0
CTCCAGGAGGACAGCGTTTGGG	773	0.00388098	0.00258732	0	0.0219922	0.00258732	0.00258732	0.00258732	0.00776197	0.00258732	0.00776197	0.00258732	0.00905563	0.00258732	0.00388098	0.0142303	0	0.00258732	0.0129366	0	0.00517464	0.00388098	0	0.00646831	0	0.00776197	0	0.00258732	0	0.0103493	0.00388098	0	0.00258732	0	0.00258732	0.00258732	0.00646831	0.00258732	0.00388098	0	0.00258732	0.00388098	0.0116429	0	0	0.00258732	0.00388098	0	0
TTCCCATAAAGGGTAGAAAGTA	667	0	0	0.005997	0.00149925	0	0.0089955	0.00149925	0.005997	0.00149925	0.00149925	0	0.0104948	0	0	0.00149925	0.00149925	0.00449775	0	0	0.00449775	0	0	0.00149925	0	0	0.00149925	0	0.00149925	0.00149925	0.00149925	0	0	0	0.00449775	0	0.00149925	0	0.00149925	0	0	0.00149925	0	0	0.005997	0	0	0	0.00449775
CTCCATGCTGATGACCTAGCTG	737	0	0	0.00407056	0.00135685	0	0	0.00407056	0.0312076	0.00135685	0	0	0.00542741	0	0.233379	0.00407056	0	0.00407056	0.00814111	0.00407056	0.00407056	0.00542741	0	0.00135685	0	0.00407056	0.00135685	0.00814111	0	0.00135685	0	0.00135685	0.00407056	0.00135685	0	0	0.00407056	0.00407056	0.00407056	0	0.00135685	0.00678426	0	0.00407056	0.00135685	0	0	0.00135685	0.00135685
CTCCGTTTGTATTATGAATTGT	760	0	0	0.00263158	0	0.00263158	0.0223684	0	0.00263158	0.0105263	0	0.00263158	0	0	0.00263158	0.00526316	0	0.00263158	0.0105263	0	0.0118421	0	0	0.00526316	0	0	0	0.00526316	0.00263158	0.00526316	0	0.00263158	0	0	0.00263158	0	0.00789474	0.00263158	0	0.00263158	0	0.00263158	0	0	0.00263158	0.00263158	0	0	0.0394737
CTCGGAGGGTGTGATGAGGTTG	838	0.00477327	0	0.00238663	0.00238663	0	0.00357995	0.00238663	0.00238663	0.0071599	0.00357995	0	0.00596659	0.00238663	0.00357995	0.00357995	0.00238663	0.022673	0.0071599	0	0.00238663	0.00477327	0	0	0.00238663	0	0	0.00357995	0	0.00596659	0.00357995	0.00238663	0.00477327	0.00238663	0	0	0	0	0	0	0	0.00357995	0	0.00119332	0.00238663	0.00596659	0	0.0322196	0.00357995
CTCGGTTGCTTTCGAGTATGAA	874	0.00686499	0.00572082	0.00572082	0	0	0.00457666	0.00572082	0	0	0.00228833	0	0.00228833	0	0.00457666	0.00800915	0.00228833	0.00228833	0.00915332	0.00228833	0.00572082	0.00228833	0	0	0.00228833	0.00228833	0.00228833	0.00457666	0	0.00457666	0	0	0	0	0.00457666	0	0	0.00228833	0.00228833	0	0.00228833	0.00228833	0.00457666	0.00343249	0.00228833	0.00572082	0	0.00572082	0.00114416
CTCGTGTTGGCCCTGCCCTGAG	824	0	0.00121359	0.00606796	0	0.00728155	0.00121359	0.00121359	0.00242718	0.00242718	0.00121359	0.00121359	0.00728155	0	0.00849515	0	0	0.00728155	0.00242718	0	0.00242718	0	0	0	0.00485437	0.0109223	0	0.00121359	0	0.00485437	0	0	0.00606796	0	0	0	0.00606796	0.00242718	0	0.00121359	0	0	0.00121359	0	0.00121359	0.00485437	0	0	0.00121359
CTCTGCGGTACTTCTTATTAGC	514	0	0	0	0	0	0.00389105	0.00583658	0.00194553	0.0116732	0	0	0.00389105	0	0.00389105	0	0	0	0	0	0.00194553	0.00194553	0	0.00194553	0	0.00389105	0	0	0.00194553	0.00389105	0.00389105	0	0.00389105	0	0	0	0.00389105	0	0.00194553	0.00194553	0.00194553	0.00194553	0	0	0.00194553	0.00194553	0	0	0.00389105
AGCAAGGTAGTAGCCTTCTTGT	606	0.00330033	0	0.00330033	0.00330033	0	0.00330033	0	0.00330033	0.00330033	0.00330033	0	0.00330033	0	0.00330033	0.00330033	0	0.00660066	0.00330033	0.00330033	0.00660066	0.00660066	0	0.00330033	0	0	0	0.00330033	0.00330033	0	0.00330033	0.00330033	0	0.00330033	0	0.00330033	0	0.00330033	0	0.00330033	0.00330033	0	0.00330033	0.00330033	0	0.0115512	0	0	0.0115512
CTCTTTAGGTTGCCGCTTACAC	620	0.00322581	0	0.00483871	0	0	0.00483871	0.00483871	0.00483871	0.0645161	0	0.00322581	0	0	0.00806452	0.00645161	0	0.00483871	0.00483871	0.00322581	0.00322581	0.00322581	0	0.00322581	0.00322581	0	0	0.00483871	0	0	0.00483871	0.0129032	0	0.00483871	0	0.00483871	0.00806452	0.00322581	0	0.00967742	0.00322581	0	0	0	0	0.00645161	0	0.00483871	0.00483871
CTGAAAAAGTTTATTTGGGTAG	731	0	0.00136799	0.00683995	0	0.00136799	0.00136799	0	0.00820793	0.00136799	0.00136799	0	0.00136799	0	0.00136799	0.00136799	0	0.00410397	0.00820793	0	0.00136799	0.00547196	0	0.00683995	0	0.00410397	0	0.00410397	0	0.00410397	0.00136799	0.00136799	0.00136799	0	0	0	0.00410397	0	0	0	0.00410397	0	0	0	0.00410397	0.00683995	0	0.00410397	0.00410397
CTGAGTATGCGTAGTGATCTCT	729	0	0.00548697	0.00823045	0	0	0.00548697	0	0.0178326	0.00274348	0.00274348	0.00274348	0.00274348	0	0.00548697	0.00274348	0	0.00823045	0	0.00274348	0.00274348	0.00548697	0.00274348	0	0.00548697	0.00548697	0	0.00274348	0.00274348	0.00274348	0.00274348	0	0	0.0356653	0.00274348	0.00274348	0.00548697	0	0	0	0.00274348	0.00274348	0	0.00274348	0.00548697	0.00274348	0.00274348	0	0.00823045
CTGAGTGGCGAGGGTGTTTCAG	444	0	0.00225225	0.00675676	0.00225225	0	0.00900901	0	0.00225225	0	0.00225225	0	0.0045045	0	0.00900901	0.0045045	0.00900901	0.0045045	0.00225225	0	0	0.00900901	0.0045045	0	0	0.00225225	0	0.00900901	0.00225225	0.0045045	0.00900901	0	0	0	0.00225225	0	0.00225225	0.0045045	0.00225225	0.0045045	0	0.00225225	0	0.00225225	0.00900901	0.0045045	0	0	0.0112613
CTGATGTGTGTATGGAACGGTT	682	0	0.00146628	0.00146628	0	0	0.00146628	0	0.00146628	0.00146628	0	0	0.00146628	0	0.00146628	0	0	0.00293255	0.00146628	0	0.0058651	0.00439883	0	0	0.00146628	0.0058651	0	0.0058651	0	0.0146628	0	0	0.00146628	0.00146628	0.00293255	0	0	0	0	0.00146628	0	0.00439883	0	0.00439883	0.00293255	0.00733138	0.00146628	0.00293255	0
CTGATTCAGAATTAAGATGAGA	539	0	0.00185529	0.00185529	0	0.00927644	0	0.00185529	0	0.00556586	0	0	0.0166976	0	0.00556586	0.00556586	0.00185529	0.00185529	0	0	0	0.00556586	0	0	0	0.00556586	0	0	0	0.00185529	0.00556586	0.00927644	0	0	0.00185529	0.00185529	0.00927644	0	0	0.00185529	0.00185529	0	0.012987	0.00185529	0.00185529	0.00927644	0	0	0.00556586
CTGCACATGAAATTGAACGCGT	764	0.0013089	0.0026178	0.0013089	0	0	0.0026178	0.0013089	0.0026178	0.0013089	0.0039267	0.0013089	0.0052356	0	0.0039267	0.0013089	0.0013089	0.0013089	0.0052356	0	0.0039267	0.0039267	0	0	0	0.0026178	0.0013089	0.0026178	0.0039267	0.0026178	0.0013089	0.0026178	0	0	0.0039267	0.0013089	0.0026178	0.0013089	0.0013089	0	0	0.0026178	0.0013089	0	0.0013089	0.0026178	0.0013089	0.0026178	0.0039267
CTGCCCCGTTAGCTTGGAGTCT	707	0.00424328	0	0.00141443	0	0.00424328	0.00141443	0	0.00424328	0.00707214	0	0	0.00424328	0	0.00141443	0.00141443	0.00141443	0.00141443	0.00424328	0.00141443	0	0.00141443	0	0.00141443	0	0.00424328	0.00424328	0.00990099	0.00141443	0.00707214	0.00424328	0	0	0.00141443	0.00424328	0	0.00424328	0	0	0	0.00424328	0	0	0	0.00424328	0.00424328	0.00141443	0.00141443	0.00707214
CTGCGTAGCTGGGGTCGAAGGG	824	0	0	0.00242718	0.00242718	0	0.00121359	0.00121359	0.00364078	0.00364078	0.00121359	0	0.00121359	0	0.00121359	0	0	0.00485437	0.00364078	0	0.00364078	0.00485437	0.00242718	0.00121359	0	0.00242718	0	0	0	0.00728155	0.00364078	0.00364078	0.00606796	0	0.00364078	0.00485437	0	0	0.00121359	0.00121359	0.00364078	0.00364078	0	0	0.00121359	0.00364078	0	0.00364078	0
CTGCGTGGGGTGGGGTGTTGTA	358	0	0	0.0027933	0	0	0	0	0	0.0027933	0	0	0.0027933	0	0.0111732	0.0027933	0	0.0167598	0	0.0027933	0	0.00837989	0	0	0	0.0027933	0	0	0	0	0.00558659	0	0	0	0.00837989	0.0027933	0.00558659	0	0.0027933	0	0	0.00837989	0	0	0	0.00837989	0.00558659	0	0.0027933
AGCACGGCCAGGCGGTGTGGCT	598	0	0	0.0083612	0	0	0.00334448	0	0.00334448	0.0083612	0	0	0.00501672	0	0.00334448	0	0.00334448	0.00334448	0.0434783	0	0	0.00334448	0	0	0	0.00334448	0.0267559	0	0	0.00334448	0.0083612	0.00334448	0.00334448	0	0	0	0.0150502	0	0	0.00334448	0	0.0083612	0	0	0	0.00334448	0	0.00501672	0.00334448
CTGCTATCAGGCCTGACGGAAA	699	0	0.00286123	0.00429185	0	0	0.00429185	0.00143062	0.00715308	0.00143062	0.00286123	0.00143062	0.00572246	0	0.00572246	0.0100143	0.00143062	0.0100143	0.00143062	0	0.00286123	0.00286123	0.00143062	0.00143062	0	0.0114449	0	0.00143062	0.00143062	0.00143062	0.00143062	0	0	0	0	0	0	0	0	0.00143062	0.00143062	0	0	0.00286123	0.00143062	0.00858369	0	0.00143062	0.00715308
CTGCTCAGCAGCTGTCGTTACG	686	0.00437318	0.00437318	0.0058309	0	0	0	0	0.00437318	0.0174927	0.00145773	0	0.0058309	0	0.0058309	0.00145773	0.00145773	0.00145773	0.00728863	0	0.0058309	0	0.00145773	0.00145773	0	0.00437318	0.00145773	0.00437318	0	0	0.00437318	0.0058309	0.00145773	0	0	0	0.0058309	0	0	0.00145773	0.00145773	0.0058309	0	0.00145773	0.00437318	0.00145773	0.00437318	0.00145773	0.00145773
CTGTTCTTGCGGTTAGGGGCAC	751	0	0.00133156	0.00399467	0.00133156	0.00133156	0	0.00266312	0.00133156	0.00266312	0.00133156	0.00133156	0.00266312	0	0	0.0252996	0	0.00133156	0.00133156	0	0.00932091	0	0	0	0.00133156	0	0	0.0173103	0	0.00399467	0.00665779	0	0.00133156	0	0	0	0.00133156	0	0.00133156	0	0.00399467	0.00399467	0.00266312	0	0.00133156	0.00399467	0	0	0.00532623
CTGCTTTACTTCATTGTACTGC	869	0	0	0.0023015	0	0	0.0023015	0	0.00805524	0	0.0023015	0.0023015	0.00575374	0.0023015	0.0023015	0.0023015	0	0.0023015	0	0	0.0023015	0.0023015	0	0.0115075	0.0023015	0.0023015	0	0.0023015	0.0023015	0.0023015	0.0023015	0	0	0.0023015	0.0023015	0.0023015	0.0115075	0.0023015	0.0023015	0	0	0.0023015	0.00345224	0.0023015	0.0023015	0.0103567	0	0.0023015	0.0023015
CTGGAAGATGTATGCTACATCT	776	0.00257732	0.00257732	0.00515464	0	0	0.0103093	0.00257732	0.00386598	0.00257732	0.00515464	0	0.0670103	0	0.00515464	0.0064433	0	0.00386598	0.0064433	0.143041	0.0064433	0.00902062	0	0.00257732	0.00257732	0.00902062	0	0.00386598	0	0.00257732	0.00257732	0.00257732	0.00257732	0.00257732	0.00515464	0	0.00515464	0	0.00257732	0	0	0	0	0	0.00257732	0.0064433	0.00257732	0.00386598	0.00386598
CTGGAATCTGCAACCGACTACA	6	0	0	0	0	0	0	0	0	0	0	0	0	0	0	0	0	0	0	0	0	0	0	0	0	0	0	0	0	0	0	0	0	0	0	0	0	0	0	0	0	0	0	0	0	0	0	0	0
CTGGAGACACTTAACGCTCTTC	737	0.0149254	0.00407056	0.00407056	0.00135685	0.00135685	0.00135685	0	0.00678426	0.00542741	0.00135685	0.00407056	0.00135685	0	0.00407056	0.00814111	0	0.00407056	0.00407056	0	0.00407056	0.00135685	0	0.00407056	0	0.00135685	0.00135685	0.00407056	0	0.00135685	0.00407056	0.00407056	0	0	0.00135685	0	0	0	0	0.00135685	0.00135685	0.00135685	0	0	0.00407056	0.00407056	0.00407056	0	0.00407056
CTGGCCTGATTAATTTGCTAGG	634	0.00315457	0	0.00315457	0.00315457	0	0.0126183	0.00630915	0.00473186	0.00315457	0	0.00315457	0	0	0.00630915	0.00315457	0.00157729	0.00630915	0.00630915	0	0	0.00315457	0.00315457	0	0	0.00630915	0	0	0	0.0126183	0.00315457	0	0	0	0	0	0.00315457	0	0.00315457	0	0.00315457	0.00630915	0.00315457	0.00630915	0.00315457	0.00315457	0.00315457	0.00315457	0.00630915
CTGGCTGGGGTGTAAGTTCATC	824	0	0	0.00364078	0.00364078	0.00242718	0.00485437	0.00242718	0.00606796	0	0.00242718	0	0.00242718	0	0	0.00242718	0.00485437	0.00485437	0.00485437	0	0.00242718	0.00485437	0	0	0.00242718	0.00364078	0.00485437	0.00485437	0.00242718	0.00242718	0.00485437	0.00485437	0.00242718	0	0.00242718	0.00242718	0	0.00242718	0	0	0	0.00242718	0	0	0.00242718	0	0.00242718	0.00364078	0.00606796
CTGGCTTGTTGTAGTTGGTGAA	465	0.00215054	0	0	0	0	0.00215054	0.00215054	0	0.00215054	0.00215054	0	0.0301075	0	0.00645161	0.00215054	0	0.00215054	0.00430108	0.00645161	0.0107527	0.00645161	0	0.00645161	0	0	0.00645161	0	0	0.00645161	0	0	0	0.00215054	0	0	0.00645161	0.00645161	0	0.00215054	0	0.00645161	0	0.00645161	0	0.0107527	0.00645161	0	0.00215054
AGCATATTTACTGGCATGTTTG	796	0.00502513	0.00125628	0	0	0	0.00376884	0	0.00376884	0	0.00879397	0.00125628	0.00628141	0	0.00251256	0.00251256	0.00125628	0.00125628	0.00376884	0	0.0113065	0.00502513	0	0.0113065	0.00125628	0.00125628	0.00125628	0.00251256	0.00125628	0.00125628	0.00125628	0	0	0	0	0	0.00125628	0.00125628	0.00879397	0	0	0.00376884	0.00125628	0.00125628	0.00125628	0.0100503	0	0.00251256	0.00376884
CTGGGGCAGTCGGGCATTAACC	268	0.00746269	0	0.00746269	0	0	0.011194	0	0	0.00746269	0.00746269	0	0.00746269	0.00746269	0	0	0	0.00746269	0	0	0.00746269	0	0	0.00746269	0	0.00746269	0.00746269	0	0	0	0.011194	0.00746269	0	0	0	0	0.00746269	0.011194	0	0	0.00746269	0	0.00746269	0	0	0	0.011194	0	0.00746269
CTGTCAAAGCCTGAACAGTCGT	551	0	0	0.00362976	0	0	0.00725953	0.00544465	0	0.0145191	0	0.00544465	0.00362976	0	0.00544465	0.0145191	0	0.00725953	0.00907441	0	0	0	0	0	0	0.00725953	0	0	0	0.0108893	0	0	0	0	0	0	0.00544465	0.00362976	0	0	0	0.00725953	0	0.00362976	0	0.00725953	0.00362976	0	0
CTGTCATGTGATATGTGGGTAC	736	0	0.00407609	0.00679348	0	0	0.00407609	0.00407609	0.0013587	0.0013587	0	0.0013587	0	0	0	0.0013587	0.0013587	0.00407609	0.00407609	0	0.00407609	0.00407609	0.0013587	0.0013587	0.0013587	0.0013587	0.0013587	0.0013587	0	0.00951087	0.0013587	0.00407609	0.0013587	0.0244565	0	0	0.00407609	0	0	0.00407609	0	0.0013587	0	0.0013587	0	0.0163043	0.0013587	0.00407609	0.0190217
CTGTGCGAAGTAGCTCAACCGC	818	0	0.00366748	0.00366748	0.00244499	0	0.00488998	0.00366748	0.00366748	0.0232274	0.00244499	0.00244499	0.00366748	0.00244499	0	0.00366748	0.00244499	0.00366748	0.00366748	0	0.00244499	0.00244499	0.00244499	0.00244499	0.00855746	0.0134474	0.00244499	0.00611247	0.00244499	0.00366748	0.00488998	0.00244499	0	0	0	0.00244499	0.00488998	0.00366748	0.00244499	0.00244499	0.00244499	0.00366748	0.00244499	0.00244499	0	0.00488998	0	0.00733496	0.00733496
CTGTTCGTTTCCTTGGGGTGGT	226	0	0	0.00884956	0	0	0	0	0.0619469	0	0.00884956	0	0.0176991	0	0.00884956	0	0	0.0132743	0	0.00884956	0	0.00884956	0	0	0	0	0	0	0	0	0.00884956	0.00884956	0	0	0.00884956	0	0.00884956	0	0	0	0.0176991	0	0	0.00884956	0.00884956	0	0	0	0
CTTAAACTGTATACGAAATTGT	519	0	0	0.00385356	0.00385356	0	0.0231214	0.00385356	0.00963391	0	0	0	0	0.00385356	0.00385356	0.00578035	0	0.00192678	0.00963391	0	0.00578035	0.00578035	0	0	0	0.00963391	0.00385356	0.00385356	0	0	0.00385356	0	0.00385356	0.00385356	0	0.00385356	0	0.00385356	0	0	0	0.00578035	0.0154143	0	0.00385356	0	0	0	0.00385356
CTTATAGTAAATGTTCTGCGTC	842	0.0023753	0	0.0023753	0.0023753	0	0.00950119	0.00356295	0.00356295	0.00712589	0.0023753	0.00356295	0.00950119	0.0023753	0.00475059	0.0285036	0	0.0023753	0.00356295	0.0023753	0.0023753	0.00593824	0.0023753	0.0023753	0	0.00356295	0	0.0023753	0	0.00356295	0.0023753	0	0	0	0	0	0.00356295	0	0.0023753	0.00356295	0.00356295	0.00356295	0.00593824	0	0.0023753	0.00475059	0	0	0.998812
CTTAACTTTGATTTTGACAGGG	731	0.00410397	0.00136799	0.00683995	0	0	0	0.00136799	0.00410397	0	0	0.00136799	0.00957592	0.00410397	0.00136799	0.00136799	0	0.00136799	0.00136799	0.00136799	0.00410397	0.00410397	0	0	0.00136799	0.00683995	0	0.00410397	0	0.00136799	0.00136799	0.00136799	0.00683995	0.00136799	0	0	0.00410397	0	0.00410397	0	0.00410397	0.00683995	0.00136799	0	0.00683995	0.00136799	0.00410397	0	0.00410397
CTTACGCGTTTGCATCCTGGCC	309	0	0	0.00647249	0	0	0.00970874	0.00647249	0.02589	0	0	0.00647249	0.00970874	0	0.00970874	0.00970874	0	0.012945	0.012945	0.00647249	0.00647249	0.00647249	0	0	0	0.012945	0	0	0	0.00647249	0	0	0	0	0	0	0.00647249	0	0	0	0.00970874	0.00647249	0	0	0.00647249	0	0	0	0.00647249
CTTAGGTACTCAGTTTATGCCT	647	0.00309119	0	0.00463679	0	0	0.0015456	0.0015456	0.00463679	0.0015456	0.00309119	0	0.0015456	0.0015456	0.00463679	0	0	0.00772798	0.00309119	0	0.00309119	0.00463679	0	0.00309119	0	0	0.00463679	0	0.0015456	0.00309119	0.0015456	0	0	0.00463679	0.00309119	0	0.00309119	0	0	0	0.0015456	0	0.0015456	0	0.0015456	0.00463679	0	0	0
AGCATGCAGCTTTTCTGGTTCT	772	0.00129534	0	0.00129534	0	0	0.00129534	0	0.00518135	0.00388601	0.00129534	0	0.00259067	0.00129534	0	0.00259067	0.00129534	0.00259067	0.00129534	0.00129534	0.00388601	0.00259067	0	0	0	0.00259067	0	0	0.00129534	0.0233161	0.00259067	0	0.00777202	0.00129534	0.00259067	0	0.00129534	0.00129534	0	0	0.00129534	0.00388601	0.00129534	0.00129534	0.00129534	0.00129534	0	0	0.00647668
CTTAGTAGGTGGTCAACTTTCA	729	0	0	0.00548697	0	0.00274348	0.00274348	0	0.00823045	0.00548697	0.00274348	0.00274348	0.00548697	0	0.00548697	0.0178326	0	0	0.00274348	0.00274348	0.00823045	0.00274348	0	0	0.00274348	0.00274348	0	0.00274348	0.00274348	0.00137174	0.00823045	0	0	0	0.00274348	0	0.00274348	0.00274348	0	0.00274348	0	0.00548697	0.00274348	0	0.00274348	0.0109739	0	0.00274348	0.00274348
CTTATGGTCTTCGTCTTTATTG	622	0	0	0	0	0	0	0.00160772	0.00643087	0.00321543	0	0.0418006	0.00643087	0.00321543	0.00643087	0.00482315	0	0.0096463	0.00321543	0	0.00482315	0	0	0	0	0.00321543	0.00321543	0.00482315	0	0	0.00321543	0.00321543	0.00321543	0.00160772	0.00321543	0	0	0.00482315	0.00321543	0.00321543	0	0.00482315	0	0	0.00321543	0.00482315	0.00643087	0.00321543	0.00643087
CTTATTTAATGTTCTCGGACTA	840	0	0	0.00357143	0	0.00119048	0.00357143	0.00238095	0.00595238	0.00357143	0	0	0.00238095	0.00119048	0.00238095	0	0.00119048	0.00357143	0.00833333	0.00119048	0.00119048	0.00119048	0.00119048	0.00238095	0.00119048	0.00714286	0.00119048	0.00119048	0	0.00595238	0.275	0	0	0	0	0	0.00119048	0.00119048	0.00119048	0.00238095	0.00119048	0.00119048	0.00357143	0.00119048	0.00119048	0.00357143	0.00119048	0.00238095	0.00238095
CTTCAATGTTTGAACGCACTTG	338	0	0	0.00887574	0	0	0.00295858	0	0.00887574	0.00295858	0	0.00295858	0.00295858	0	0	0.00295858	0	0	0.00295858	0	0.00295858	0	0.00295858	0	0	0.0118343	0.00295858	0.00887574	0.00295858	0	0.00591716	0.00295858	0	0	0.00295858	0	0.00295858	0	0.00591716	0.00295858	0.00295858	0.00591716	0	0	0	0	0	0	0.0236686
CTTCACTGGTGACCTGCAGTTT	856	0.00116822	0	0.00584112	0	0	0	0.00350467	0.00116822	0.00350467	0.00116822	0	0.00350467	0.00116822	0.00350467	0	0.00350467	0.00817757	0.00350467	0	0.0046729	0.00350467	0.00116822	0.00116822	0.00350467	0.00817757	0	0.00584112	0	0.00817757	0.00116822	0	0	0	0.00116822	0	0	0.00116822	0	0.00116822	0	0.0046729	0.00350467	0.00350467	0.0046729	0.00350467	0	0.00350467	0.00700935
CTTCGGATTCGGGTTGGGTATC	847	0.00236128	0	0	0.00118064	0	0.00472255	0.00118064	0.00708383	0.00236128	0.00472255	0	0	0	0.00472255	0.00236128	0	0.00354191	0.00590319	0.00118064	0.00118064	0	0	0.00118064	0	0.00118064	0	0.00118064	0	0.00472255	0.00590319	0	0.00236128	0	0.00236128	0	0.00118064	0	0.00118064	0	0.00236128	0.00354191	0	0.00118064	0.00708383	0.00236128	0.00118064	0.00118064	0.00354191
CTTCCTGCGCGTTGTCTTATGA	720	0	0	0.00555556	0.00277778	0.00277778	0.00277778	0.00555556	0.00277778	0.00277778	0.00277778	0	0.00555556	0	0.00555556	0.00277778	0	0	0.00833333	0	0.00277778	0.00555556	0	0	0	0.00833333	0	0.00277778	0.00277778	0.00277778	0.00833333	0.00277778	0	0	0.00277778	0	0.00277778	0.00277778	0	0	0.00277778	0.00277778	0.00277778	0	0.00555556	0.00555556	0.00277778	0	0.00833333
CTTCGGGAGCGATGCGACGTTT	900	0.00222222	0	0.00444444	0	0	0.00444444	0.00222222	0.00444444	0.00555556	0.00222222	0	0.00222222	0	0.00666667	0.00222222	0	0.00444444	1	0.00222222	0.00666667	0.00444444	0.00444444	0.00222222	0	0.00222222	0	0.00444444	0	0.00222222	0.00222222	0.00666667	0.00222222	0.00222222	0.00222222	0	0.00222222	0.00222222	0	0	0.00222222	0.00666667	0.00222222	0	0.00222222	0.00444444	0.00222222	0.00222222	0.00777778
CTTCTATAGTACGTCGTGATAC	414	0.00483092	0.00241546	0.00724638	0	0	0.00241546	0	0.00241546	0.00241546	0	0	0	0	0.00724638	0.00483092	0	0.00483092	0.00483092	0	0.00483092	0	0	0.00241546	0	0	0	0	0	0.0241546	0	0.00241546	0	0.00241546	0	0	0.00241546	0.00241546	0	0.00483092	0	0.00241546	0.00241546	0.00241546	0.00483092	0.00241546	0.00483092	0.0120773	0.00483092
CTTTTTCTATTAGGGGAGGGTG	568	0.00176056	0	0.00880282	0	0.00176056	0	0.00176056	0.00176056	0.00880282	0	0	0	0	0.00704225	0.00352113	0	0.00352113	0.00176056	0	0.00880282	0.0105634	0.00176056	0.0105634	0.00176056	0	0.00176056	0	0	0.00704225	0.00352113	0.00176056	0	0.00352113	0.00176056	0.00176056	0.00176056	0	0	0	0.00704225	0.00352113	0.00176056	0	0.00352113	0.00176056	0	0.00176056	0.00704225
AGCCAAACCTTCGAGGCTGGCC	650	0	0	0.00307692	0	0.00307692	0.00769231	0	0.00615385	0.00153846	0.00153846	0.00307692	0	0	0.0630769	0.0169231	0	0.00153846	0.00153846	0	0.00615385	0.00153846	0	0	0	0.00461538	0.00307692	0.00153846	0	0	0.00153846	0.00153846	0.00153846	0	0	0.00153846	0.00923077	0	0	0.00153846	0.00153846	0.00153846	0.02	0.00153846	0.00461538	0.00307692	0.00307692	0	0.00461538
TTTGACTTGGGAATGGTTTGAC	657	0.00913242	0.00152207	0.00456621	0.00152207	0	0.00456621	0	0.00456621	0.00152207	0	0	0.00456621	0	0	0.00456621	0.00152207	0.00152207	0.00761035	0	0.00456621	0.00456621	0	0.0152207	0	0.00456621	0.00456621	0	0	0	0.00761035	0.00152207	0	0.00456621	0.00152207	0	0	0	0	0	0	0.00152207	0.00304414	0.00456621	0.00456621	0.00456621	0.00456621	0.00456621	0
CTTGCATGCGGTTGGGTATGTA	765	0.00261438	0.0117647	0.00522876	0	0	0.00261438	0.00522876	0.00392157	0.00261438	0.00261438	0	0.00261438	0	0.00392157	0.00653595	0.00261438	0.00522876	0.00261438	0	0.00130719	0.00392157	0	0	0	0.00392157	0.00261438	0.00261438	0	0	0.00392157	0.00261438	0.00261438	0.00261438	0	0	0.00392157	0	0	0	0.00261438	0.00784314	0	0.00261438	0.00392157	0.00261438	0	0.0117647	0.00653595
CTTGTCCTATGCAAAGAATCCT	604	0	0.00165563	0.00165563	0	0	0.00827815	0.00662252	0	0	0.00165563	0.00165563	0.00662252	0	0.00165563	0.00165563	0	0.00165563	0.00662252	0	0.00165563	0	0.00165563	0	0	0.00496689	0	0.00165563	0	0	0.00662252	0	0	0.00165563	0.00496689	0	0.00496689	0.00165563	0.00165563	0.00496689	0.00496689	0.00496689	0	0	0	0.00662252	0	0	0
CTTGCCTAGAGCCTAGGAACTT	741	0.00134953	0	0.00269906	0	0	0.0107962	0.00269906	0.00269906	0.00269906	0	0	0.00809717	0	0.00539811	0.00269906	0	0.00269906	0.00269906	0	0.0175439	0.00539811	0.00269906	0.00539811	0.00269906	0.00539811	0.00269906	0.00269906	0	0.00269906	0.00269906	0	0	0.00269906	0.00269906	0.00269906	0.00269906	0.00269906	0.00269906	0	0.00539811	0.00269906	0.00269906	0.00269906	0.00269906	0.0107962	0	0	0.00269906
CTTGCGGGTCTATTATGAATAG	659	0	0.00151745	0.00151745	0.00151745	0	0.0136571	0.00151745	0.00151745	0.0576631	0.00151745	0.00151745	0	0	0.00151745	0	0.00151745	0.00151745	0.0030349	0	0	0	0.00151745	0.0030349	0	0.00455235	0	0	0	0.00151745	0.00151745	0.0030349	0.00455235	0.0060698	0	0.00151745	0.00455235	0.00151745	0	0	0.00151745	0.00455235	0.00151745	0	0.00151745	0.00455235	0	0	0.0030349
CTTGCGTACGCTGTGGTTGGAT	746	0	0.00268097	0.00134048	0.00268097	0.00268097	0.00938338	0.00268097	0.0281501	0	0.00268097	0	0.00536193	0	0.0174263	0.00536193	0	0.00536193	0.00134048	0	0.00536193	0.00268097	0.00268097	0	0.00536193	0.00402145	0	0.00536193	0	0.00536193	0.108579	0.00268097	0.00268097	0	0.00268097	0	0.00268097	0.00268097	0	0	0	0.0442359	0	0.00268097	0.00268097	0.00536193	0	0.00268097	0.00536193
CTTGCTGAGTCCTGACGTTAAC	602	0.00664452	0	0.00332226	0.00332226	0.00332226	0.00332226	0.00498339	0.00332226	0.00830565	0	0.00332226	0.00664452	0.00332226	0.00332226	0.013289	0	0.00332226	0.00332226	0	0.00664452	0	0	0	0.00664452	0.0166113	0.00332226	0	0	0	0.0166113	0	0.00332226	0	0	0.00332226	0.00332226	0.00332226	0.00332226	0.00332226	0	0.00332226	0.00332226	0.00332226	0	0.00332226	0	0.00332226	0.00332226
CTTGGTCTACCCAGCCCCGCTT	871	0.00114811	0.00114811	0.00459242	0	0.00114811	0.00114811	0.00114811	0.00229621	0.00114811	0.00229621	0	0.00574053	0	0.00459242	0.010333	0.00229621	0.00229621	0.00574053	0	0.00459242	0.00114811	0.00114811	0.00229621	0	0.0516648	0	0.00114811	0.00114811	0.00114811	0.00574053	0.00114811	0.00114811	0.00229621	0.00114811	0	0.0126292	0	0	0	0	0.00114811	0	0	0.00229621	0.00459242	0.00114811	0.00229621	0.00344432
CTTGTTTGATTAGTGTAGGCTG	718	0.00417827	0	0.00278552	0.00278552	0	0.00417827	0	0.00417827	0.00417827	0.00278552	0	0.00557103	0	0.00417827	0.00417827	0.00278552	0.0125348	0.00557103	0.00278552	0.00417827	0	0	0.00278552	0	0.00417827	0	0.00417827	0	0.00417827	0	0.00278552	0.00278552	0.00278552	0.00278552	0	0.00278552	0.00278552	0.00278552	0.00139276	0.00278552	0	0	0	0.00417827	0.00557103	0	0.00278552	0.00278552
TTTTCCTACTACGTTTATCATG	575	0.00347826	0	0.00347826	0	0.00347826	0.00347826	0	0.00695652	0.00347826	0	0.00347826	0.00869565	0.00347826	0.00347826	0.00347826	0	0.00347826	0.00347826	0.00347826	0.00521739	0.00347826	0.00347826	0	0	0.0156522	0.00347826	0.00347826	0	0.00347826	0.00695652	0	0.00347826	0.00347826	0	0.00347826	0	0.00347826	0	0	0	0	0	0.00347826	0.00347826	0.013913	0.00347826	0.00347826	0.00347826
AGCCAGCTTCACTCGACACCGT	702	0	0.00854701	0.0042735	0	0	0	0.0042735	0.011396	0.0042735	0	0	0.002849	0	0.00569801	0.00569801	0	0.0014245	0.0042735	0.230769	0.00712251	0.0042735	0.002849	0	0.0042735	0.002849	0	0.0042735	0.002849	0.002849	0.002849	0.0042735	0	0.0014245	0.002849	0.00569801	0.00712251	0	0	0.00569801	0.00569801	0.00712251	0	0	0	0.002849	0.002849	0.002849	0.00712251
CTTTGATCTAGACAGTAGCGGT	750	0.00266667	0.00266667	0.00266667	0	0	0.00933333	0.00266667	0.00266667	0.00266667	0.00266667	0.00266667	0.00533333	0	0.00266667	0.00266667	0.00266667	0.00266667	0.0346667	0	0.00266667	0.00533333	0.00266667	0	0	0.00266667	0.00266667	0.00533333	0	0.00266667	0.00266667	0	0.00266667	0.00266667	0	0	0	0.00266667	0.00266667	0.00266667	0	0.00533333	0.00266667	0	0.00266667	0.00266667	0	0	0.00266667
CTTTTAGAGCGATTGGTAGTAC	322	0.00621118	0	0	0.00621118	0	0.00931677	0	0.00621118	0	0	0	0.00621118	0	0.00621118	0.00621118	0.0310559	0	0.0186335	0.00621118	0	0.00621118	0	0	0	0.0124224	0	0	0	0.00621118	0.00621118	0	0	0	0	0	0.00621118	0	0	0	0	0.0124224	0.0248447	0	0	0.00621118	0	0	0.00621118
AAAATGTGTGTGTGGCGGCGAT	774	0	0.0400517	0.00387597	0	0	0.00387597	0	0.00129199	0	0	0.00904393	0.00387597	0	0.00387597	0.00129199	0	0.00387597	0.00387597	0	0.00129199	0.00645995	0.00387597	0.00129199	0.00129199	0.00387597	0	0.00645995	0.00129199	0.0529716	0	0	0.00129199	0.00129199	0.00129199	0	0.0167959	0	0.00387597	0	0	0.00387597	0.00129199	0	0.00387597	0.00129199	0.00129199	0.00129199	0.00258398
AAAACTCAACAGCCTGCTTGCT	757	0	0.001321	0.00264201	0	0	0.00396301	0	0.001321	0.00396301	0	0.001321	0.00660502	0	0.001321	0.00396301	0	0.01321	0.015852	0	0.00792602	0.001321	0	0.00396301	0	0.00924703	0	0.001321	0	0.001321	0.00396301	0	0	0	0.001321	0	0.001321	0.001321	0	0.001321	0	0.00396301	0.001321	0.001321	0	0.00396301	0	0.00396301	0.00792602
AAACTTCCTGACAGATTCTGGT	503	0	0.00596421	0.00994036	0	0.00198807	0	0.00596421	0.00994036	0	0	0.00198807	0	0	0.00994036	0.00596421	0	0.00994036	0.00596421	0	0.00198807	0.0457256	0	0	0	0	0	0.00198807	0	0.00596421	0	0	0	0	0	0	0.00198807	0	0	0	0.00596421	0.00994036	0.00198807	0.00198807	0	0.00198807	0	0.00198807	0.00994036
AAAAGCGTAAAAGGGCTGTCTT	825	0.00121212	0.00121212	0.00121212	0.00242424	0.00242424	0	0.00242424	0.00242424	0	0.00363636	0	0.00242424	0	0.00363636	0.00121212	0	0.00121212	0.00484848	0	0.00242424	0.00242424	0	0.00121212	0	0.00606061	0	0.00121212	0.00121212	0.00484848	0.00242424	0	0	0.00121212	0	0	0.00363636	0.00363636	0.00121212	0.00121212	0.00121212	0	0.00121212	0.00242424	0.0169697	0.00121212	0	0.00121212	0.00363636
AAAGTGACGGGCGTCGAATATT	507	0	0	0.00197239	0.00394477	0	0.00197239	0.00197239	0.00394477	0.00197239	0.00394477	0.00197239	0	0.00197239	0.00591716	0.00788955	0	0.00197239	0.00394477	0	0.00197239	0	0	0.00197239	0.00394477	0.00394477	0	0.00197239	0	0	0.00394477	0.00197239	0	0	0.035503	0.00197239	0.00986193	0	0	0.00197239	0.00197239	0.00394477	0.00197239	0.00394477	0	0	0	0	0
AAAATTGAGTGGTCCCTATTAA	548	0	0.00182482	0.00182482	0	0.00182482	0.00182482	0	0.00729927	0.00364964	0	0	0.00729927	0	0.00547445	0.00182482	0	0.00547445	0	0	0	0.00182482	0.00182482	0.00182482	0.00182482	0.00547445	0	0.00547445	0	0.00912409	0.00547445	0	0	0	0.00547445	0	0.00729927	0	0	0	0	0.00547445	0	0.00729927	0	0.00182482	0	0	0.00729927
GAATCACCTCCTATGAACAAGT	452	0.00442478	0	0.00442478	0	0.00442478	0	0.00442478	0.00442478	0.0221239	0	0	0.0132743	0	0.00442478	0.00884956	0	0.00442478	0.00663717	0	0.00663717	0.00442478	0	0.00442478	0	0.00884956	0	0	0	0	0.00663717	0	0.00663717	0	0.00442478	0	0.00663717	0.00442478	0	0	0	0	0	0.00663717	0.00442478	0	0.00442478	0	0
AAATGCTTTTGTGGTGCGGACA	313	0.00319489	0	0	0	0	0	0	0	0	0.00319489	0	0	0	0.00319489	0	0.00319489	0.00319489	0.00638978	0	0.00319489	0.0607029	0	0.00319489	0.00319489	0.00638978	0	0	0	0.00638978	0.00638978	0	0	0	0	0	0.0127796	0	0	0	0	0	0.00319489	0	0.00319489	0.0127796	0.00319489	0	0.0191693
AGCCATTCGCGACAAACATTGG	870	0.00229885	0	0	0	0.00344828	0.00344828	0.00229885	0.0114943	0.0045977	0.00344828	0.00344828	0.0333333	0	0.00229885	0.00344828	0.00229885	0.00344828	0.00804598	0	0.016092	0.00344828	0.00229885	0.00229885	0	0.00229885	0	0.00344828	0.00229885	0.00804598	0.00229885	0	0.0045977	0.0045977	0.00229885	0.00229885	0	0.00229885	0	0	0.00229885	0.00344828	0.00344828	0.00689655	0.00229885	0.00689655	0.00229885	0	0
AAATTCGTTAGATTTCTTTTTT	722	0	0.00138504	0.00277008	0.00138504	0	0	0.00138504	0.00277008	0.00692521	0.00138504	0	0.00415512	0.00138504	0.00415512	0.00415512	0.00138504	0.00415512	0.0110803	0	0.00415512	0.00138504	0	0	0.00138504	0.00138504	0.00415512	0.00554017	0	0	0.00415512	0.00138504	0.00138504	0	0	0	0.00692521	0.00138504	0.00138504	0	0.00138504	0.00415512	0.00138504	0	0	0.00969529	0	0.00692521	0.00415512
AACAGCAGTCAGGTCACATTGT	696	0.00143678	0	0.00574713	0	0.00143678	0.00431034	0	0.00718391	0.00143678	0.00143678	0	0	0	0.00143678	0.0100575	0	0.00862069	0.00574713	0.00143678	0.00431034	0	0	0.00431034	0	0	0	0.00718391	0	0.00431034	0.00574713	0.00287356	0.00143678	0.00143678	0.00574713	0	0.00143678	0	0.00143678	0	0	0.00431034	0	0.00143678	0	0.00574713	0.00143678	0.00143678	0.00431034
AACCGCGATATCTTTATGCGTC	689	0.00290276	0.00290276	0.00290276	0.00290276	0	0.00435414	0.00290276	0	0.00435414	0	0.00435414	0.00290276	0.00435414	0.00435414	0.00580552	0	0.00870827	0.0130624	0	0	0.00435414	0	0	0	0.00580552	0.00290276	0.00290276	0.00290276	0.00435414	0.00580552	0	0.00290276	0.00290276	0	0.00290276	0.00435414	0.00290276	0	0.0101597	0	0.00290276	0	0.00290276	0.00290276	0.00290276	0.00435414	0.00290276	0.00290276
AACCGTGTTTTTCTAACATTTG	737	0.00135685	0.0352782	0.0027137	0	0	0.00407056	0.00135685	0.00542741	0.0027137	0.0027137	0.00135685	0.00135685	0.00135685	0.00678426	0.00542741	0.00135685	0.0027137	0.00814111	0.0027137	0.00135685	0.0027137	0	0.00135685	0	0.0027137	0	0.00407056	0.00407056	0.0027137	0.00678426	0.00135685	0	0.00407056	0.00135685	0	0.00135685	0	0	0	0.00135685	0	0.00135685	0.00135685	0.00135685	0.00407056	0.0027137	0.0027137	0.0027137
AACGAGTGGCGTCTTGCTTCGT	623	0	0.00321027	0.00481541	0	0	0.00963082	0	0.00321027	0.00481541	0.00481541	0	0.00321027	0	0.00481541	0	0.00321027	0.00321027	0	0.00321027	0.00321027	0.00321027	0	0	0	0.00802568	0	0.00321027	0	0.00160514	0.00160514	0	0	0.00481541	0	0.00321027	0.00321027	0.00321027	0	0.00321027	0.00963082	0.00321027	0	0	0.00321027	0.0208668	0	0.00321027	0
AACGCATGCCGGTTGAATCGTG	640	0.003125	0	0.0015625	0	0.0015625	0.104688	0.003125	0.0015625	0.0046875	0	0	0.0015625	0.0015625	0.03125	0.00625	0	0	0	0	0.0015625	0.003125	0	0	0	0.00625	0	0.0015625	0	0.0015625	0.003125	0	0.009375	0.0015625	0.0015625	0	0.0015625	0	0.0015625	0	0	0.0015625	0.0015625	0	0	0.104688	0	0	0.0046875
AAGGAGGAAGTTTTTTTACGTT	587	0.00511073	0	0.00170358	0	0	0.00851789	0	0.0306644	0	0.00340716	0	0.00170358	0	0.0136286	0.00851789	0.00170358	0.00511073	0.00511073	0	0.00170358	0	0	0	0	0.00851789	0	0.0102215	0	0.00511073	0	0.00170358	0	0.00170358	0.00170358	0	0.00170358	0	0	0	0	0.00170358	0	0	0.00340716	0.00170358	0	0	0.00170358
AAGAGGCCTCATGCTTTACCCT	789	0.00126743	0	0	0.00126743	0	0.00380228	0	0.00126743	0.00253485	0	0	0.00126743	0	0.00633714	0.00506971	0.00126743	0.00506971	0.00126743	0.00126743	0.00380228	0.00633714	0.00126743	0	0	0.017744	0.00126743	0.00126743	0.00126743	0.00126743	0.00126743	0.0468948	0.00126743	0	0.00126743	0.00126743	0.00380228	0	0.00380228	0.00380228	0.00126743	0.00126743	0.00380228	0.00126743	0	0.00126743	0.00506971	0	0.00126743
AAGAGTTTGGTGGTCGATGATT	257	0	0.0077821	0.0077821	0	0.0077821	0.0077821	0.0077821	0.0077821	0.0077821	0	0	0.0077821	0	0.0077821	0	0	0.0116732	0.0116732	0	0.0155642	0	0	0	0	0.0077821	0.0077821	0	0	0	0	0	0.0116732	0	0	0	0	0	0	0	0	0	0	0	0.0077821	0.0077821	0	0	0
AAGCAGACGGTTGTGAATCTGT	570	0.00701754	0	0	0.00526316	0	0.00175439	0	0	0.00175439	0.00526316	0	0.00701754	0.00175439	0.00175439	0.00175439	0.00175439	0	0.00701754	0	0.00175439	0	0.00175439	0.00175439	0.00350877	0.00701754	0.00175439	0	0.00175439	0.00701754	0.00175439	0	0	0	0.00701754	0	0.00877193	0.00175439	0	0	0	0.00526316	0.00175439	0.00175439	0	0.00877193	0	0	0.00175439
AGTCGAAGTGATGTTGCTATAG	579	0.00172712	0.00518135	0.00518135	0	0	0	0.00172712	0.00518135	0.00518135	0	0	0.00172712	0.00518135	0.00172712	0.00863558	0	0.00172712	0.00863558	0.00690846	0.00518135	0.00518135	0.00172712	0.00172712	0.00518135	0	0	0.00172712	0.00172712	0	0.00518135	0.00172712	0	0.00172712	0	0	0.00518135	0.00172712	0	0	0	0	0.00518135	0	0	0	0.00518135	0.52677	0.00518135
AAGCGACTCTCAATATGGCGTA	624	0	0	0.00641026	0	0.00320513	0.00320513	0.00480769	0	0.00320513	0	0	0.00320513	0	0.00320513	0.00641026	0	0.00641026	0.00320513	0	0.00641026	0.00320513	0	0.00320513	0	0.00320513	0.00320513	0.00320513	0	0.00320513	0.00641026	0	0.00320513	0.00320513	0	0	0.00320513	0	0	0.00320513	0	0	0.0144231	0	0.00320513	0.00320513	0	0	0.00320513
AAGGAGGAAGGGTAATGGTTAG	681	0	0	0.00146843	0	0	0.0146843	0.00146843	0.00587372	0.00440529	0.00146843	0.00146843	0.00734214	0	0.00587372	0	0	0.010279	0.00587372	0.00146843	0	0.00293686	0	0.00293686	0	0.00146843	0	0.00146843	0.00146843	0.0117474	0.00146843	0	0	0	0	0	0.00146843	0.00146843	0	0	0	0.00293686	0.00146843	0	0	0.00146843	0.00293686	0	0.0117474
AAGGGAATAGCTTTCTGGGCAC	25	0	0	0	0	0	0	0	0	0	0	0	0	0	0	0	0	0.04	0	0	0	0	0	0	0	0	0	0.04	0	0	0	0	0	0	0	0	0	0	0	0	0	0	0	0	0	0	0	0	0
AAGTATTTTGCGGTTGAAGTGT	732	0	0.00136612	0.00136612	0	0	0.00409836	0	0.0068306	0.00409836	0	0.00409836	0.00409836	0	0	0.00136612	0	0.00136612	0.00409836	0.00136612	0.00136612	0.00136612	0	0.00409836	0	0.0068306	0.00136612	0.00136612	0	0.00409836	0.00273224	0	0.00409836	0	0.00136612	0	0.00136612	0	0	0.00409836	0.00409836	0.00409836	0	0	0.00136612	0.00409836	0.00409836	0	0.0191257
GAGTCGTTGTAGTCCGAGTGGT	533	0	0	0	0	0	0	0.00375235	0.00562852	0.011257	0	0	0	0	0.0694184	0	0	0.00375235	0.00375235	0	0.011257	0.00375235	0	0	0.00375235	0.00375235	0	0.00375235	0	0	0	0.00375235	0	0	0	0	0.0187617	0	0	0.00375235	0	0	0.00375235	0.00375235	0.00375235	0.00375235	0	0	0.00375235
AAGTGAATGAGAGCACGATGTT	666	0	0.00600601	0.003003	0	0.0015015	0.003003	0.0015015	0.0015015	0.00900901	0	0.0015015	0.0045045	0.0045045	0.0015015	0.0015015	0	0.0015015	0.012012	0	0.003003	0.0045045	0	0	0.015015	0	0	0	0	0.0015015	0.0045045	0	0	0.003003	0	0.0015015	0.003003	0	0	0.0015015	0.0015015	0.0045045	0	0	0	0.0045045	0	0.0015015	0.00600601
AATAGATGTTAAATATGTCTGT	825	0.00484848	0	0.00242424	0.00484848	0	0.00242424	0.00242424	0.00484848	0.00242424	0	0.00484848	0.00484848	0	0.00242424	0.00242424	0	0.00969697	0.00484848	0	0.00242424	0.00727273	0.00242424	0	0.00242424	0.00606061	0	0.00969697	0.00242424	0.00484848	0.00242424	0.00242424	0.00484848	0	0	0	0.00484848	0.00242424	0.00242424	0.00242424	0.00121212	0	0.00242424	0.00242424	0.00484848	0.00969697	0	0	0.00242424
AATCGCTAATTCAACGTGAGTA	570	0	0	0.00175439	0	0	0.00526316	0	0.00175439	0	0	0	0.00526316	0.00526316	0.00526316	0.00526316	0	0.00175439	0.00526316	0	0.00175439	0.00175439	0.00175439	0.00526316	0.00175439	0.00877193	0.00175439	0.00175439	0	0.00175439	0.00877193	0	0	0	0	0	0.00175439	0.00526316	0.00526316	0.00526316	0	0	0.00526316	0.00175439	0	0.00175439	0	0	0
AATCGTTGTGCGTTGTTATGGA	699	0.00572246	0.00143062	0.00143062	0.00143062	0	0.00715308	0.0257511	0.00143062	0.00143062	0	0.00286123	0.00429185	0	0.00143062	0.00572246	0.00143062	0.00858369	0.00572246	0	0.00143062	0.0314735	0.00143062	0.00143062	0	0.00429185	0	0.00286123	0	0.0200286	0.00143062	0	0.00143062	0	0.00429185	0	0.00143062	0	0	0	0.00143062	0.00143062	0.00143062	0.00143062	0.00286123	0.00286123	0	0.00286123	0.00715308
AATCTAGGTTGAGAGTGGTTAG	564	0.00177305	0.0035461	0.00177305	0	0	0.072695	0.00531915	0.00531915	0.0035461	0.0035461	0.0035461	0.00886525	0	0.0070922	0.0070922	0	0.0035461	0.00531915	0.0035461	0	0.0035461	0	0	0.00531915	0.00531915	0.0035461	0.0035461	0	0	0.0141844	0	0	0.0035461	0.0035461	0	0.00531915	0	0	0	0.0035461	0	0.00531915	0.0035461	0.0035461	0.0070922	0	0.0035461	0.0070922
AACCGTGAGACCTGAGTGTTCC	699	0	0.00143062	0.0100143	0	0.00143062	0.00572246	0	0.00143062	0.00143062	0.00143062	0	0.00572246	0.00143062	0.00143062	0	0	0.00572246	0.00429185	0	0	0.00429185	0	0.00143062	0.00143062	0.00429185	0	0.00429185	0	0.00429185	0.00429185	0.00143062	0.00143062	0.00143062	0.00429185	0	0	0	0	0.00143062	0.00429185	0.00572246	0.00143062	0.00143062	0	0.00429185	0	0.00143062	0.00572246
AGCGATAAAATGGGAATGGATC	722	0.00138504	0	0.00138504	0.00138504	0	0.00138504	0.00138504	0.00277008	0	0.00415512	0	0.00554017	0	0.00277008	0.00831025	0.00138504	0	0.00138504	0	0.00277008	0.00277008	0.00138504	0	0.00415512	0.0401662	0	0.00138504	0.00138504	0.00415512	0.00138504	0	0.00138504	0.00138504	0.00138504	0	0.00554017	0.00138504	0.00277008	0	0.00138504	0.00138504	0.00138504	0	0.00277008	0.00277008	0	0.00277008	0.00415512
AATGATGAGTGACTAGTCAGAG	563	0	0	0	0	0	0	0.0035524	0.0035524	0.0106572	0	0	0.0159858	0.0035524	0.0124334	0.0053286	0	0.0035524	0	0.0035524	0	0.0035524	0	0	0	0.0124334	0	0.0071048	0	0.0053286	0.0035524	0	0.00888099	0.0035524	0	0	0.0035524	0.0035524	0	0	0	0.0053286	0	0.0035524	0.0035524	0.0053286	0.0053286	0	0.0071048
AATTACGGACGTCCCTAAACTA	678	0.00294985	0	0.00589971	0.00147493	0.00147493	0.00147493	0.00147493	0.00589971	0	0.00442478	0.00589971	0.00884956	0.00147493	0.0117994	0.0103245	0	0.00147493	0.00884956	0	0.00442478	0.00147493	0.00147493	0	0.00147493	0.00589971	0	0.00147493	0	0.00589971	0	0.00147493	0.00442478	0.0427729	0.00442478	0	0.00442478	0.00147493	0	0	0	0.00147493	0	0.00147493	0.00589971	0.113569	0.00147493	0	0.00147493
AATTAGGGAAAGATGAGTCGGT	265	0	0.00754717	0	0.00754717	0	0.0150943	0	0.0113208	0.00754717	0	0	0.00754717	0.00754717	0	0	0	0	0.0113208	0	0.00754717	0	0	0	0	0	0	0	0	0.00754717	0	0.00754717	0	0	0	0	0.00754717	0	0	0	0	0.0339623	0.00754717	0	0.00754717	0.00754717	0	0	0.00754717
AATTTGAAATACGAAGGGGGTG	685	0.00145985	0.00145985	0.00145985	0.00145985	0.00145985	0.00145985	0.00145985	0.00437956	0.00145985	0	0.00145985	0	0	0.00729927	0.00729927	0.00145985	0.00437956	0	0.0131387	0.00729927	0.00145985	0	0.00437956	0	0.00437956	0	0.00437956	0.00437956	0.010219	0.00437956	0	0.00437956	0	0.00145985	0.00145985	0.00437956	0.00437956	0.00437956	0.00437956	0.00145985	0	0	0	0	0	0	0.00437956	0.00437956
AATTTTATGAGCTGCTGATTAC	494	0	0	0.00404858	0	0.00404858	0.0161943	0.00404858	0.00607287	0	0	0.00607287	0.00404858	0	0	0.00202429	0.00607287	0.00607287	0.00202429	0.00202429	0.00404858	0.00202429	0	0	0	0.00404858	0	0	0.00202429	0.00404858	0	0	0.00202429	0.00202429	0.00202429	0.00202429	0.0283401	0.00202429	0.00404858	0.00202429	0.00202429	0.00202429	0	0	0	0.00202429	0.00202429	0.00202429	0
AATTTTCCGGTTAGAGGCGTAC	456	0	0.00657895	0.00219298	0.00219298	0	0.00219298	0	0	0.00438596	0.00438596	0	0.00657895	0.00219298	0	0	0.00438596	0.0131579	0.00657895	0	0.00219298	0	0	0.00219298	0	0.0131579	0	0	0.00219298	0.00219298	0	0	0.00219298	0	0	0.00438596	0.0219298	0	0	0	0.00438596	0	0.00438596	0.00219298	0.00219298	0.00438596	0	0.00438596	0.00657895
ACAATCACGTTTTCTGGTTGGG	613	0	0.00326264	0.00489396	0.00326264	0	0.00163132	0	0.00163132	0.00163132	0.0114192	0.00163132	0.00163132	0.00163132	0.00815661	0.00163132	0.00163132	0.00326264	0.00326264	0	0.00815661	0.00326264	0.00326264	0	0.00326264	0.00489396	0.00163132	0.00163132	0	0.00489396	0.00489396	0.00163132	0	0.00163132	0.00163132	0.00163132	0.00163132	0.00163132	0.00163132	0	0	0	0.00163132	0	0.00815661	0.00326264	0	0	0
ACAATTGTGACTCGGGAGTGCG	658	0.00151976	0.00151976	0.00303951	0	0	0.00607903	0.00151976	0.00151976	0.00151976	0.00151976	0	0.00455927	0	0	0.00607903	0	0.0121581	0.00151976	0.00151976	0.00455927	0.00303951	0	0	0.00151976	0.00911854	0	0.00303951	0.00151976	0.00151976	0	0.00151976	0	0.00151976	0.00151976	0	0.00455927	0	0.00151976	0.00151976	0	0.00151976	0	0	0.00151976	0.00303951	0	0.00303951	0.00911854
ACACGGTCATGGGTGTGCTGAC	433	0	0	0.00230947	0	0	0.00461894	0	0.00461894	0.00461894	0	0	0.00461894	0	0.00923788	0.00461894	0	0.00461894	0	0	0	0	0.00230947	0	0	0.00461894	0	0.00230947	0	0.0115473	0.00230947	0	0	0	0	0	0.00461894	0	0	0	0	0	0	0	0.00230947	0.0115473	0	0	0
ACCCTGAATGCGCCCATTTGTT	779	0.00385109	0	0.00513479	0	0	0.00641849	0.00256739	0.00385109	0.0179718	0	0.00513479	0.00385109	0.00256739	0.00385109	0.00513479	0	0.0102696	0.00641849	0	0.00641849	0.998716	0.00256739	0	0.00256739	0.00256739	0	0	0.00385109	0.00513479	0.00513479	0.00256739	0	0	0.00256739	0	0	0.00256739	0	0.00256739	0.00256739	0.00256739	0	0.00256739	0.00385109	0.00256739	0	0	0.00256739
AGCGATTACTGCGTTGCGAGTT	787	0.0025413	0	0.00508259	0	0	0.0025413	0.0025413	0.00508259	0.00508259	0	0.0025413	0.00635324	0	0.00508259	0.0025413	0	0.00889454	0.0025413	0	0.0025413	0.00635324	0.0025413	0.00127065	0	0.0025413	0	0.00889454	0	0.0025413	0.00381194	0	0	0.0025413	0.0025413	0.0025413	0.00508259	0.0025413	0	0.00127065	0	0.00508259	0	0	0.0025413	0.0025413	0	0.0025413	0.00762389
ACAGCTTGAATCATATTCCAAG	730	0.00273973	0.00273973	0	0.00273973	0.0109589	0.00273973	0	0.00821918	0.00684932	0.00273973	0	0.00684932	0.00273973	0.00273973	0	0	0.00684932	0.00273973	0	0	0.00410959	0	0.00410959	0.00410959	0.00273973	0.00273973	0.00821918	0	0.00821918	0.00684932	0	0.00273973	0.00273973	0	0	0	0.00273973	0	0	0.00273973	0.00410959	0.00273973	0.00273973	0	0.0123288	0	0.00273973	0.00273973
ACATGACGAACGTAGGCATGCC	487	0	0.00205339	0	0	0	0.0123203	0.00205339	0.00821355	0	0	0	0.00410678	0	0	0.00205339	0	0.00616016	0	0	0	0.00616016	0	0	0	0.00616016	0.00205339	0.00616016	0	0	0.0164271	0	0	0.00616016	0.00205339	0.00205339	0.00205339	0.00410678	0	0	0	0.00205339	0	0	0.00205339	0.00616016	0.00205339	0	0.00616016
ATATGCTTTGGAGGTTGTTAGT	704	0	0	0.00568182	0	0	0.00426136	0.00284091	0.00852273	0.00284091	0	0.00426136	0.00994318	0.00284091	0.00568182	0.00284091	0.00284091	0.00568182	0.00568182	0.00426136	0.00284091	0.00568182	0.00284091	0	0	0.00284091	0.00284091	0	0	0.00710227	0	0.00284091	0.00426136	0.00284091	0	0	0.00852273	0	0	0.00284091	0.00426136	0.00852273	0.00568182	0	0	0.00852273	0	0.00426136	0.00284091
ACATGTTGGTGGAATGTGGCTC	690	0.00144928	0	0	0	0.00144928	0.00869565	0.00144928	0.00144928	0.00434783	0.00434783	0.00144928	0.0057971	0.00144928	0.015942	0.00144928	0.00144928	0.00144928	0.00869565	0	0.00144928	0.00434783	0	0.00434783	0	0.00434783	0.00144928	0.00144928	0.00144928	0.00434783	0.00144928	0	0.00434783	0.00144928	0	0	0	0.00144928	0.0289855	0.00144928	0.00144928	0.00434783	0.00434783	0.00144928	0.00144928	0.00144928	0	0	0.00869565
ACATTCGCTTTTAGGATTCTGC	6	0	0	0	0	0	0	0	0	0	0	0	0	0	0	0	0	0	0	0	0	0	0	0	0	0	0	0	0	0	0	0	0	0	0	0	0	0	0	0	0	0	0	0	0	0	0	0	0
ACCAACCGTCTAGGCATCCGTT	591	0	0.00169205	0.00676819	0	0	0.00169205	0.00169205	0.00169205	0.00507614	0.00169205	0	0.00169205	0	0.00169205	0.0101523	0	0.00338409	0.00169205	0	0	0	0.00169205	0	0.00169205	0.00507614	0.00169205	0.0219966	0.00169205	0.00169205	0	0.00169205	0	0.00169205	0	0	0.00507614	0.00169205	0	0	0.00169205	0.00507614	0	0	0.00338409	0.00169205	0	0	0.00169205
ACCACTGTGGTCTCCGCTCAAA	547	0	0.00182815	0.00548446	0	0	0	0.00182815	0.00182815	0.00182815	0.00182815	0	0	0	0.00182815	0.00182815	0	0.00548446	0.00548446	0.00182815	0	0.00182815	0	0	0	0.00182815	0.00182815	0.00548446	0	0.00548446	0.00182815	0	0	0.00182815	0	0	0.00548446	0.00182815	0	0	0	0.00548446	0.00182815	0	0.00548446	0.00914077	0.00182815	0	0.0109689
ATCAGTTCCGGGTCGATTGTAT	186	0	0	0	0	0	0.00537634	0	0.00537634	0.016129	0	0	0	0.00537634	0	0	0.016129	0.00537634	0	0	0.00537634	0	0.0215054	0	0	0	0.016129	0	0.016129	0	0	0	0	0	0	0	0.00537634	0	0	0.00537634	0.00537634	0	0	0	0	0.00537634	0	0	0
ACTCGTCTTGCTACGAGCTTTA	919	0	0.00217628	0	0	0.00217628	0.00217628	0	0.00326442	0.00217628	0.00217628	0.00217628	0.0054407	0	0.00217628	0.00217628	0.00217628	0.00217628	0.00652884	0	0.00217628	0.0054407	0.00217628	0	0	0.00326442	0	0.00217628	0	0	0.00217628	0.00217628	0.00217628	0.00217628	0	0	0.00217628	0.00217628	0	0.00217628	0	0.00326442	0.00217628	0.00217628	0.00217628	0.00326442	0	0.00217628	0.00326442
ACCCTGTTTGGGTTCGTGTAGG	575	0	0.00347826	0.00521739	0	0	0.013913	0	0.00521739	0.00347826	0	0.00347826	0.00521739	0	0.013913	0.00521739	0	0.00521739	0.00521739	0	0.00521739	0.00347826	0.00347826	0.00347826	0	0	0.00869565	0.00521739	0	0	0.00347826	0.00347826	0.00347826	0.00521739	0.00173913	0	0.00521739	0	0.00347826	0	0	0.00521739	0	0	0.00347826	0.00521739	0.00347826	0.00521739	0.00521739
AGCGCATCTCTTGCGAATGGAC	532	0	0.0018797	0.0056391	0	0	0.0056391	0.0075188	0.0075188	0.0018797	0.0056391	0	0.0075188	0	0	0.0018797	0	0.0018797	0.0075188	0	0.0075188	0.0056391	0	0.0018797	0	0.0075188	0.0018797	0	0.0018797	0	0.0018797	0	0.0018797	0	0.0018797	0.0018797	0.0112782	0	0.0018797	0	0	0	0	0.0018797	0	0.0093985	0	0	0
ACCTATGTGTTCTGTCTGTAAT	690	0.00144928	0	0.00434783	0	0	0.0144928	0.00144928	0.00434783	0	0.00144928	0	0.0057971	0	0.00144928	0.00434783	0	0.00434783	0	0	0	0.00144928	0	0	0	0.0057971	0	0.00434783	0	0.00724638	0.00144928	0.00434783	0	0	0.00144928	0	0.0057971	0	0	0	0	0.00144928	0.00144928	0	0.00144928	0.00434783	0	0	0.0057971
ACGCGTCAAATTTTTACTAATT	412	0.00485437	0	0.00728155	0	0	0.00728155	0.00485437	0.00485437	0.00728155	0	0.00728155	0.00728155	0.00485437	0.00485437	0.0121359	0	0.00728155	0	0	0	0	0	0.00485437	0	0	0	0.00728155	0	0.00728155	0.00728155	0	0	0	0.00485437	0	0.00728155	0	0	0	0	0.00728155	0.00485437	0.00485437	0.00485437	0.00728155	0	0	0.00485437
ACGCGTCGAGGTGGCTATTGAC	554	0	0	0	0	0.00180505	0	0	0.00902527	0.00180505	0.00902527	0.00361011	0.0469314	0	0.00180505	0.00541516	0	0.00541516	0.00902527	0.00180505	0.00180505	0.00541516	0	0	0.00180505	0.00180505	0	0	0.00180505	0.00180505	0.00361011	0	0	0.00180505	0	0	0	0.00180505	0.00180505	0.00361011	0	0.00180505	0	0.00361011	0.00361011	0.00541516	0	0.00361011	0.00361011
ACGCTTGTGATACGGATGGGAG	678	0.00147493	0	0.00737463	0	0.00147493	0.00294985	0.00294985	0.00294985	0.00147493	0	0.00147493	0.00147493	0	0.00147493	0.00589971	0	0.00294985	0.00589971	0.00147493	0.00147493	0.00737463	0	0.00147493	0.00147493	0.00147493	0.00147493	0.00147493	0	0.00294985	0.00147493	0.00147493	0.00147493	0.00147493	0.00147493	0	0	0.0516224	0	0	0	0	0.00147493	0.00147493	0.00147493	0.00884956	0	0.00147493	0
ACGGACACCCCATAGGTGTCGC	504	0	0.00992063	0.00198413	0.00198413	0	0.00396825	0	0.00992063	0.00396825	0.00198413	0	0.00595238	0	0	0.00198413	0	0.00198413	0.0138889	0.00198413	0	0.00595238	0.00198413	0	0	0.00595238	0	0.00595238	0	0.00992063	0.015873	0.00595238	0	0	0	0	0	0	0.00198413	0	0.00198413	0.00198413	0.00198413	0.00198413	0.00595238	0.00595238	0.00198413	0	0.00595238
GCGGCCGGAGTATCGAGCATCC	905	0.00110497	0.00110497	0.00552486	0.00220994	0	0.00331492	0.00220994	0.00220994	0.00441989	0.00331492	0	0.00994475	0	0.00220994	0.00220994	0.00110497	0.00110497	0.00552486	0	0.00441989	0.00220994	0	0	0.00110497	0.00220994	0.00662983	0.00110497	0.00110497	0.00110497	0	0.00110497	0	0.00110497	0.00110497	0	0.00552486	0.00110497	0.00110497	0.00110497	0.00110497	0.00552486	0.00110497	0	0.0740331	0.00220994	0	0.00331492	0.00331492
ACGGGCGTTCTCTAAGTGGTTG	726	0.00137741	0	0.00413223	0	0	0.00550964	0.00137741	0.00550964	0.00413223	0.00137741	0	0.00826446	0	0	0.00137741	0	0	0.00275482	0	0.00413223	0.00275482	0.00137741	0.00964187	0	0	0	0.00275482	0	0	0.00413223	0.00137741	0.00137741	0	0.00137741	0.00137741	0.00550964	0	0	0	0	0.00137741	0	0	0.00137741	0	0.00137741	0.00275482	0.00137741
ACGGGTTCCTGTTCTTGTACTG	385	0.00519481	0	0	0	0	0.00519481	0.00519481	0	0.00519481	0	0	0.00519481	0	0.0103896	0.00519481	0	0.00519481	0	0.00519481	0.00519481	0.00519481	0	0.00519481	0	0.00519481	0	0	0	0.0103896	0.00519481	0	0	0	0.00519481	0	0.00519481	0	0	0	0	0.00519481	0.00519481	0.00519481	0	0.00519481	0	0.00519481	0.00519481
ACGTAAATCCTGGTCTCTACTT	660	0.0030303	0	0.00606061	0.00606061	0	0.00606061	0	0.00909091	0.0030303	0.0030303	0	0.00606061	0.0030303	0.0030303	0.0030303	0.0030303	0.0121212	0.0030303	0	0.0030303	0.0030303	0	0	0.0030303	0	0	0.0030303	0	0.00606061	0.00606061	0.0030303	0.00151515	0.0030303	0	0	0.0121212	0.0030303	0	0	0	0.0030303	0	0.0030303	0	0.00606061	0	0	0.00454545
ACGTCAACTTGACGTTTGGGCG	550	0	0.00363636	0.00181818	0.00181818	0	0.00363636	0.00545455	0	0.00181818	0.00181818	0.00181818	0.00363636	0.00181818	0.0109091	0.00181818	0	0.00363636	0.00545455	0.00363636	0.00545455	0	0	0	0.00363636	0.00181818	0	0.00909091	0	0.00727273	0.0418182	0.00181818	0.00363636	0	0	0	0.00363636	0	0.00181818	0	0.00181818	0	0	0.00181818	0.00545455	0.00181818	0	0.00181818	0.00363636
AGCGCTTTGATTGAGAACGTAG	895	0.00223464	0.00446927	0.00223464	0	0.00223464	0.00670391	0.00223464	0.00670391	0.00223464	0.00223464	0	0.00223464	0.00223464	0.00446927	0.00670391	0.00223464	0.00446927	0.00893855	0.00223464	0.00893855	0.00223464	0	0	0	0.00223464	0.00223464	0.00223464	0.0189944	0.00223464	0.00670391	0.00223464	0.00223464	0.00223464	0	0.00223464	0.00446927	0	0	0.00223464	0	0.00446927	0	0	0	0.00335196	0.00223464	0	0.00893855
ACGTCAATTTGACGTTTGGGCG	18	0	0	0.0555556	0	0	0	0	0	0	0	0	0	0	0	0	0	0	0.111111	0	0	0	0	0	0	0	0	0	0	0	0	0	0	0	0	0	0	0	0	0	0	0	0	0	0	0	0	0	0
ACGTCCGTTTTCTCCCTTCCCT	60	0	0	0	0	0	0	0.0333333	0	0	0	0	0	0	0	0.0333333	0	0	0.0333333	0	0	0	0	0	0.0333333	0	0.0333333	0	0	0	0	0	0	0	0	0	0.0333333	0	0	0	0	0	0	0	0	0.0333333	0	0	0
ACGTCTCCGCGAATTGTCGGAT	627	0	0	0.00478469	0	0.0015949	0.0015949	0	0.00797448	0	0.0015949	0	0.0015949	0	0.00478469	0.00478469	0	0.00478469	0.00797448	0	0.0015949	0.0015949	0.0015949	0	0.0015949	0.00478469	0	0	0.0015949	0.00797448	0.00478469	0.0015949	0.0015949	0	0.0015949	0	0.0015949	0.0015949	0	0	0.0015949	0.0111643	0.0015949	0.0015949	0.0015949	0.0111643	0.0015949	0	0.00637959
ACGTCTGCGCTTGTAGGCAGAG	570	0	0	0.00877193	0	0	0	0.00526316	0.00350877	0.00526316	0	0	0.0280702	0.00350877	0.0105263	0.00350877	0	0.00350877	0.00526316	0	0.00350877	0.0192982	0	0.00350877	0	0.00526316	0	0	0	0.0105263	0.00350877	0.00526316	0.00350877	0.00175439	0.00350877	0	0.00877193	0	0.00350877	0	0.00350877	0.00701754	0.00526316	0.00350877	0.00350877	0.00526316	0	0.00350877	0.00701754
ACGTTCGAATGGACAGCTCTCA	580	0.00172414	0.00172414	0.00862069	0	0.00517241	0.00517241	0	0.00689655	0.00517241	0	0	0.00689655	0	0.00172414	0	0	0.00172414	0.00172414	0	0.00517241	0.00172414	0	0.00172414	0.00172414	0	0	0.00172414	0.00172414	0.00689655	0	0	0.00172414	0	0	0.00172414	0	0	0.00172414	0.00172414	0	0.00172414	0.00172414	0	0	0.00172414	0.00517241	0	0.00517241
ACGTTGTTTTGGTGGTTGATAG	666	0.0045045	0	0.003003	0.003003	0	0.003003	0	0.00750751	0.0045045	0.00750751	0.003003	0.00900901	0	0.0045045	0.003003	0	0	0.00600601	0	0.0045045	0.00600601	0	0.003003	0	0.003003	0.0045045	0.003003	0.0045045	0.0045045	0.00600601	0.00600601	0.003003	0.003003	0	0	0.0045045	0.003003	0	0.003003	0	0	0.003003	0	0.003003	0.0045045	0.0045045	0.003003	0.003003
ACTATTCCTTGGGTACTGTTAA	735	0.00272109	0	0.00544218	0.00136054	0	0	0	0.00136054	0.00680272	0.00136054	0	0.00136054	0	0.00272109	0.0108844	0	0.00136054	0.00136054	0	0.00272109	0.00136054	0	0.00136054	0.00136054	0.00680272	0.00272109	0.00272109	0.00136054	0	0.00272109	0.00272109	0	0	0	0	0.00272109	0	0	0	0	0.00272109	0	0.00272109	0.00136054	0.00544218	0.00272109	0	0.00680272
ACTCGTTCCGCGGGTTCTGTGT	681	0	0	0.00293686	0.00587372	0	0.00587372	0.00293686	0	0	0.00440529	0	0.00293686	0	0.00293686	0.00587372	0	0.00293686	0.00587372	0.00293686	0.00293686	0	0	0.00293686	0.00587372	0.00293686	0.00293686	0.00293686	0	0.00293686	0	0	0	0	0.00587372	0	0.00293686	0	0	0.00293686	0.00293686	0.00293686	0.00293686	0	0	0.00293686	0	0	0.00293686
ACTCGTGGTGCCTATATCAGCC	734	0.00408719	0.0013624	0	0	0.0013624	0.0027248	0.0013624	0.00408719	0.0013624	0	0	0.0027248	0	0.00408719	0.0027248	0.0013624	0.0027248	0.00953678	0.0013624	0.0013624	0.00408719	0.0027248	0	0.0013624	0.0013624	0	0.0013624	0	0.0013624	0.0013624	0	0.0027248	0	0	0	0	0	0	0.0027248	0.0013624	0.0013624	0.00408719	0	0.0013624	0.0013624	0.0027248	0	0.0013624
ACTTAGAGCTATATACTGGGTC	859	0.00116414	0.00116414	0.00465658	0.00116414	0.00116414	0.0407451	0.00232829	0.00465658	0.00465658	0.00232829	0	0.00582072	0.00116414	0.00814901	0.00349243	0	0.00116414	0.00349243	0	0.00116414	0.00349243	0	0.00116414	0.00116414	0	0	0	0.00116414	0.00116414	0.00232829	0.00116414	0	0.00116414	0.00349243	0.00232829	0.00465658	0	0.00116414	0.00349243	0.00232829	0.00232829	0	0	0.00232829	0.00465658	0.0232829	0.00349243	0.00349243
AGTGGACGGCCCTGGTAGTATA	883	0	0.00339751	0.00453001	0.0011325	0	0.00453001	0.00453001	0	0.00453001	0	0	0.0011325	0	0.00792752	0.0011325	0	0	1	0.0169875	0.00226501	0.00226501	0.0011325	0.0011325	0.0011325	0.00226501	0	0.0011325	0.00226501	0.00453001	0.00679502	0	0	0	0.0011325	0.0011325	0.00453001	0	0.0011325	0	0	0.00226501	0.00453001	0	0	0.00453001	0.00453001	0.00453001	0.00679502
ACTTGAGGAGCGAGTTGTGAAA	610	0.00163934	0	0.00491803	0	0	0.00491803	0.00163934	0.00163934	0	0.00163934	0	0.00491803	0.00163934	0.00163934	0.00163934	0	0.00655738	0.00491803	0	0.00491803	0.00491803	0.00163934	0.00163934	0.00163934	1	0	0.00163934	0	0.00491803	0.00163934	0	0	0	0.00163934	0.00163934	0.0147541	0.00163934	0	0	0	0.00655738	0.00163934	0	0	0.00491803	0	0.00163934	0.995082
ACTTGTGGGCTGGGTACGCGTC	607	0.00329489	0	0.00329489	0.00329489	0	0.00658979	0.00494234	0.00329489	0.0115321	0	0	0.00329489	0	0.00329489	0	0	0.00988468	0.00329489	0	0.00329489	0.00658979	0	0.00329489	0	0.00658979	0	0	0	0	0.00658979	0	0	0.00329489	0	0.00329489	0.00658979	0.00494234	0.00164745	0	0.00823723	0.00658979	0	0.00494234	0.00823723	0.00329489	0.00494234	0	0.00823723
ACTTTGTCAGCCTTAGATTCTC	409	0	0.00488998	0	0	0	0.00733496	0.00733496	0.00488998	0.00488998	0	0	0	0	0.00733496	0	0.00733496	0.00488998	0.00733496	0	0	0.00244499	0	0	0.00488998	0	0	0.00488998	0.00488998	0.00488998	0.00733496	0	0.00733496	0	0.00488998	0	0.00733496	0	0.00733496	0.00488998	0	0.00244499	0	0	0	0.0122249	0.00488998	0.00488998	0.00733496
AGAAACTGATCTTATCAACGCT	697	0.00143472	0	0.00573888	0	0	0.00430416	0.00143472	0.0071736	0.00573888	0	0	0.00430416	0	0.00143472	0.00573888	0	0	0.00430416	0.00143472	0.00143472	0.00430416	0	0.00143472	0	0.00430416	0	0.010043	0.00430416	0.00430416	0.997131	0	0.00143472	0	0.00143472	0.00143472	0.00143472	0.0114778	0.00143472	0	0	0.00430416	0.00143472	0	0.00143472	0.00573888	0	0.00143472	0.010043
AGAAGGATAGCAGAATGGGGTC	530	0.00377358	0	0.00943396	0	0.00377358	0	0.00566038	0.00943396	0.00377358	0.00377358	0.00377358	0.00754717	0	0.00566038	0	0	0.00754717	0.00377358	0	0.00566038	0.00566038	0	0	0	0.00754717	0	0.00377358	0	0.00377358	0	0.00377358	0	0.00377358	0	0	0.00754717	0	0	0	0	0.00754717	0.00377358	0.00377358	0.00566038	0.00566038	0	0	0.00377358
AGACTGAGGGATCGCTATTCTA	718	0	0	0	0	0	0.00278552	0	0.00278552	0.00139276	0.00139276	0	0.0139276	0	0.00278552	0.00557103	0	0.0097493	0.0167131	0.00278552	0.00139276	0.00278552	0.00139276	0	0	0.0097493	0	0.00278552	0	0.00835655	0.00278552	0	0	0	0	0.00139276	0	0	0.00278552	0	0	0.00278552	0.00278552	0	0	0.00278552	0.00139276	0.00139276	0
AGACTTTTCTTGGAATTACGTT	399	0	0.00501253	0.00250627	0	0	0.00501253	0	0.00250627	0.00250627	0.00250627	0	0	0	0.00250627	0.00501253	0	0.00501253	0.00501253	0	0	0	0.00250627	0.00250627	0	0.0075188	0	0.00250627	0	0	0.0601504	0	0.00250627	0	0	0.00250627	0.00501253	0.00250627	0	0.00250627	0.0877193	0.00250627	0	0	0	0	0	0.00250627	0.00501253
AGAGGAATCGTTCATTTGTTGT	50	0	0	0.02	0.02	0	0.04	0	0	0.02	0	0	0	0	0	0	0.02	0.02	0	0	0	0	0	0	0	0	0.04	0	0	0.16	0	0	0	0	0	0	0	0	0	0	0	0.02	0	0	0	0	0	0.02	0
AGAGGACGACGGGGTTGCTAAA	378	0.00529101	0	0.00529101	0	0	0.00529101	0.00529101	0.00793651	0.00793651	0	0.00793651	0.00529101	0	0.00793651	0.010582	0.00529101	0.00793651	0.00793651	0	0.00529101	0.00793651	0	0	0	0	0	0.00529101	0	0.00529101	0.00793651	0	0	0.00529101	0.00793651	0	0.015873	0	0	0.00529101	0	0.00529101	0.00529101	0	0.00793651	0	0	0.00529101	0.00529101
AGATAGATTAACCACCGCATAT	635	0.00314961	0	0.00787402	0	0	0.00629921	0.0015748	0.0015748	0.0015748	0.0015748	0.0015748	0.00629921	0	0.00629921	0.0015748	0.0015748	0.0015748	0.00314961	0	0	0.0015748	0.0015748	0	0	0.00629921	0	0	0	0	0.00787402	0.0015748	0	0	0.00787402	0	0.00787402	0	0	0.0015748	0	0.00314961	0.0015748	0	0.00629921	0.00314961	0	0.0015748	0.00629921
AGCGGAGCTCGCGATTTACGGA	920	0.00434783	0	0.00543478	0	0.00108696	0.00326087	0.00108696	0.0108696	0.00543478	0	0	0.00978261	0	0.00543478	0	0	0.00217391	0.00217391	0	0.00217391	0.00326087	0	0.00108696	0.00108696	0.00543478	0.00326087	0.00326087	0	0.0108696	0.00217391	0.00108696	0.00217391	0.00108696	0.00108696	0	0.00326087	0.00108696	0.00217391	0.00108696	0	0.00543478	0	0.00326087	0.00108696	0.0076087	0.00108696	0.00217391	0.00326087
AGATCCTCGAATGACTTGTTCG	629	0.0937997	0	0.00317965	0	0	0.00317965	0	0.0063593	0.00317965	0.0063593	0	0.00317965	0.00317965	0.00794913	0.00317965	0.00317965	0.00317965	0.00317965	0.00317965	0.00317965	0	0	0	0	0.00317965	0	0	0	0.00317965	0.0063593	0.0063593	0	0	0.00317965	0	0.00317965	0.00317965	0	0	0.00317965	0	0.00317965	0	0.00317965	0.0810811	0	0.00317965	0.0143084
AGATCAACATTCTATGCCTGCT	690	0	0.00434783	0.0101449	0	0	0.00434783	0.00289855	0.0057971	0.00289855	0	0	0.0057971	0	0.00434783	0	0	0	0.00869565	0	0.0101449	0	0	0	0	0.00289855	0	0.00289855	0.00289855	0.00434783	0.00869565	0	0	0	0.00434783	0	0.00434783	0	0.00289855	0.00289855	0.00289855	0.00434783	0.00289855	0	0.00289855	0.00434783	0	0	0.00434783
AGATCTGGTTATAGGAGGGAGG	548	0.00182482	0	0.00364964	0	0.00182482	0	0	0.00182482	0	0.00182482	0.00182482	0.00547445	0	0.00364964	0.00364964	0.00364964	0.00182482	0.00182482	0	0.00364964	0.00547445	0.00182482	0.00547445	0.00364964	0.00182482	0	0.00182482	0.00182482	0.00182482	0.0109489	0	0	0	0	0	0.00364964	0.00182482	0	0.020073	0.00547445	0.00182482	0.00182482	0	0	0.00364964	0	0.00364964	0.00182482
AGATGGCAAAAAAGCCAGACGG	535	0.00186916	0.00186916	0	0	0	0.0149533	0	0.0242991	0	0	0.00186916	0	0.00186916	0	0.00747664	0	0.00186916	0.00747664	0	0.00186916	0	0	0	0	0.00747664	0	0	0.00186916	0.00186916	0	0.00186916	0	0	0	0	0.00186916	0.00373832	0	0.00186916	0	0.00373832	0	0.00186916	0	0.00747664	0	0.00186916	0
AGATGTGCATGCCACCTGTGGA	765	0.00261438	0.00261438	0.00261438	0	0.00261438	0.027451	0	0.00261438	0.00261438	0.00261438	0.020915	0.00653595	0	0.00261438	0.0117647	0.00522876	0.00784314	0.0104575	0	0.168627	0.00392157	0.00261438	0	0	0.00522876	0	0.00522876	0	0.00261438	0.00392157	0	0	0	0	0	0.00261438	0.00261438	0.00261438	0.00261438	0	0.00261438	0	0	0	0.00392157	0	0.00261438	0.00261438
AGATTATGTAGGGTCTTGAGAG	597	0	0	0.00167504	0.00502513	0.00167504	0.00167504	0	0.00502513	0.00502513	0	0	0.00167504	0	0.00670017	0.00167504	0	0.00167504	0.00837521	0	0.0117253	0.0217755	0.00167504	0.00167504	0	0.00167504	0	0.00167504	0	0	0.00502513	0.00670017	0.00167504	0	0.00167504	0	0.00502513	0.00502513	0	0.00167504	0.00502513	0.00167504	0	0.00167504	0	0.00502513	0.00167504	0.00670017	0
AGCACGACATCGGCTCTGCCTT	561	0	0	0.00713012	0	0	0.00356506	0.00356506	0	0.00356506	0	0.00356506	0.00713012	0	0.00356506	0	0	0.0106952	0	0	0.00356506	0.00356506	0	0.00356506	0.00534759	0.00534759	0	0.00534759	0.00356506	0.00356506	0.00534759	0	0	0	0	0	0.00534759	0.00356506	0	0.00534759	0	0.00356506	0.0142602	0.00534759	0	0.00356506	0	0.00356506	0.00356506
AGCAGAAACTCCACAATCAGTG	557	0	0.00179533	0.00359066	0	0	0.00179533	0	0.00359066	0	0	0	0	0.00179533	0.00718133	0	0	0.00718133	0.00179533	0	0.00179533	0.00179533	0	0.00179533	0	0	0	0	0	0	0.00179533	0	0.00359066	0.0179533	0	0	0.00359066	0	0.00179533	0	0.00179533	0	0	0	0	0.00359066	0.00359066	0	0.00718133
AGCAGTAGTTTGTAAAACGATT	226	0	0.00884956	0.0132743	0	0	0	0	0.0132743	0	0	0	0	0	0	0	0.00884956	0.00884956	0.0132743	0	0.00884956	0.00884956	0	0	0	0	0	0	0	0	0	0	0	0	0	0	0	0	0	0	0.00884956	0.00884956	0	0.00884956	0	0.0265487	0	0	0
AGCATAGTGGATGTTGCGTCTT	683	0.00585652	0	0.00146413	0	0	0.00439239	0.00878477	0.00439239	0.00585652	0.00146413	0	0.00439239	0	0.00585652	0	0.00439239	0.00146413	0.00146413	0.00146413	0.00585652	0.00878477	0	0	0.00439239	0.00439239	0	0.00585652	0	0.00439239	0.00439239	0	0.00146413	0	0	0	0.00439239	0.00146413	0.00146413	0	0.00146413	0.00585652	0	0.00146413	0.00439239	0.0483163	0	0.00146413	0.00585652
AGCGGTTATATGGGCATTAAAT	579	0	0	0.00518135	0	0	0.0103627	0.00345423	0.00518135	0	0.00345423	0	0.00345423	0.00345423	0.00518135	0.00690846	0	0	0.00518135	0.00345423	0.00518135	0	0	0	0	0.00690846	0	0.00172712	0	0.00518135	0.00518135	0	0.00518135	0	0	0.00518135	0.00518135	0.00345423	0	0	0	0.00172712	0	0.00518135	0	0.00345423	0	0	0.00518135
AGCCAAGGAGGTGCGTATGGAA	734	0.0027248	0	0.00408719	0.0013624	0	0.00408719	0.0013624	0.00817439	0.00408719	0.00408719	0	0.0013624	0.0013624	0	0.0013624	0.00681199	0.0013624	0.0013624	0.00408719	0.0027248	0	0.0013624	0.0013624	0	0.0027248	0	0	0.0013624	0.0027248	0.0013624	0	0	0.0013624	0.00408719	0.0013624	0.0013624	0.0013624	0	0.0013624	0.00408719	0.00544959	0.0013624	0.0013624	0.0013624	0.00408719	0.0013624	0.0013624	0.00544959
AGCCAATAATTGCAAGGCTTAG	435	0	0	0.00229885	0.00229885	0.00229885	0.00689655	0.00229885	0.00229885	0.00229885	0	0	0.00229885	0	0.00229885	0.00229885	0	0	0.00229885	0.00229885	0	0.00689655	0	0.00229885	0	0.00229885	0	0	0	0	0	0	0	0	0	0	0.00229885	0.00229885	0	0.00229885	0.00229885	0.00229885	0.0091954	0	0	0.00689655	0.00229885	0	0
AGTCTGGCCGGGGTAGCTGTTA	843	0	0	0.00474496	0.00118624	0.0059312	0.00237248	0.00118624	0.0059312	0.00237248	0	0.00118624	0.635824	0	0.00237248	0.00118624	0	0.0106762	0.00474496	0	0.00711744	0.00237248	0	0	0	0.0118624	0.00711744	0.00118624	0	0.0059312	0.00474496	0	0.00118624	0	0	0	0.00237248	0.00474496	0	0.0059312	0.00118624	0.00237248	0.00237248	0.00474496	0.00237248	0.0059312	0.00118624	0.00118624	0.00118624
AGCGATCCCGTTAGACATGCAG	569	0	0	0.00702988	0	0.00351494	0.00351494	0	0.00351494	0.00527241	0	0	0.00702988	0	0.00878735	0	0.00351494	0.00702988	0.0123023	0.00351494	0.00351494	0.00351494	0	0.00351494	0.00351494	0	0	0.00527241	0.00351494	0.00351494	0.00527241	0	0.00351494	0	0.00351494	0	0.00351494	0	0	0.00351494	0	0.00702988	0	0	0	0	0.00351494	0	0.0140598
AGCGGCCGTTAGATAACAAAAG	112	0	0	0	0	0	0.0178571	0	0.0178571	0	0	0	0	0	0	0	0	0.0267857	0.0178571	0	0	0	0	0	0	0.0357143	0	0	0	0	0.0535714	0	0	0	0	0.0178571	0	0	0	0	0	0	0	0	0	0	0	0	0
AGCGGCTTGACGATTTTGATCG	484	0	0	1	0	0.00206612	0.0103306	0.00826446	0.00413223	0.00206612	0.0103306	0	0.00413223	0	0.00826446	0.00206612	0	0.00413223	0	0	0	0.00826446	0.00206612	0.00206612	0	0.00826446	0	0.00206612	0.00413223	0.00206612	0	0.00413223	0	0	0.00206612	0	0	0.00206612	0	0	0.00206612	0	0.00206612	0	0.00206612	0.00619835	0.00826446	0.00206612	0.00206612
AGCGTATCGTGATGTTCAACTT	413	0.00484262	0.00484262	0.00726392	0	0	0.00484262	0	0	0	0	0.00484262	0.00726392	0	0	0	0	0	0.00726392	0	0.00726392	0	0.00484262	0	0	0.00726392	0	0.0121065	0.00484262	0.00484262	0.00484262	0	0.00484262	0.00484262	0	0	0	0.00484262	0	0.00484262	0.00484262	0.00726392	1	0	0	0.00968523	0	0	0.00484262
AACGTCAACATTTGACTGAGGC	693	0	0	0.004329	0.002886	0	0.002886	0.002886	1	0.00577201	0.00577201	0	0.004329	0.004329	0.004329	0.004329	0	0.00577201	0	0	0.004329	0.00577201	0	0	0	0.00577201	0	0.033189	0	0.00577201	0.004329	0	0.002886	0.001443	0	0	0.00865801	0.002886	0.015873	0	0	0.004329	0	0	0.002886	0.00577201	0	0.002886	0.004329
AGCGTTCTTCTGACCGTTCGGC	729	0.00137174	0.00137174	0.00685871	0	0	0.00411523	0.00137174	0.00411523	0.00411523	0	0.00137174	0.00411523	0.00137174	0.00137174	0	0	0.00411523	0.00411523	0	0.00137174	0	0	0.00411523	0.00137174	0.00411523	0.00137174	0	0.00137174	0.00137174	0	0	0	0.00137174	0.00137174	0	0.00137174	0	0.00685871	0	0	0.00411523	0	0.0150892	0	0.00137174	0.048011	0	0.00411523
AGCTCTTGCGACGTACTAGAAA	666	0.003003	0.00750751	0.0255255	0	0.003003	0	0	0.0195195	0.0045045	0.003003	0.003003	0	0.003003	0.00750751	0.003003	0	0.0045045	0.00750751	0	0.003003	0.00900901	0	0	0.003003	0	0	0.00600601	0	0.0045045	0	0	0.003003	0	0	0	0	0	0	0.003003	0	0.0045045	0.003003	0.003003	0	0.0045045	0.039039	0.003003	0.00600601
AGCGGGTGTTGGACACGTAGAA	762	0	0.00131234	0.00787402	0.00131234	0.00131234	0	0.00524934	0.00262467	0.00524934	0.00131234	0.00131234	0.00131234	0.00393701	0.0524934	0.00262467	0	0.00131234	0.00262467	0	0.00131234	0.00262467	0	0	0	0	0	0	0	0.00262467	0.00393701	0.00131234	0	0.00131234	0.00131234	0.00393701	0.00131234	0.00131234	0	0.00262467	0	0.00262467	0.00262467	0	0.00131234	0.00131234	0.00262467	0	0.0131234
AGCTTGTGTAACTGTACTAAGG	716	0.0027933	0	0.0153631	0.0027933	0	0.00558659	0	0.0027933	0.0027933	0	0.0027933	0.00558659	0.00558659	0.00977654	0.0027933	0	0.00558659	0.00837989	0	0	0.00558659	0	0.0027933	0.00837989	0.0027933	0.00139665	0	0.0027933	0.0027933	0.0027933	0	0.00698324	0	0.0027933	0	0.00558659	0	0	0.00558659	0.0027933	0.0027933	0	0	0.0027933	0.0111732	0	0.0027933	0.00837989
AGCTTTGGCTGGAAACGGTGCT	660	0.0030303	0.0030303	0.00606061	0	0.0030303	0.00909091	0.0030303	0.0287879	0.00606061	0.0030303	0	0.0030303	0	0.0030303	0.0030303	0	0.0030303	0.00606061	0	0.193939	0	0	0.0030303	0	0.0030303	0	0.00909091	0	0.0030303	0	0.0030303	0.00606061	0	0	0	0.00606061	0	0	0	0.0030303	0.0030303	0.0030303	0.0030303	0	0.00606061	0.0030303	0.0030303	0.00606061
AGGAAAAATATATAGGACTCTA	623	0.00321027	0.00321027	0.0561798	0.00321027	0	0.00321027	0	0.00642055	0.00321027	0.00642055	0.00321027	0.00802568	0	0.00160514	0.00321027	0.00321027	0.00321027	0.00642055	0	0	0.00321027	0	0	0	0	0	0.00321027	0	0.00321027	0.00321027	0.00321027	0.00160514	0.00321027	0.00321027	0	0.00321027	0.00321027	0.00321027	0.0481541	0	0.00321027	0.00321027	0	0.00321027	0.00802568	0	0	0
AGGAAACGACCCCCGCTCAAAG	783	0	0	0.0114943	0.00255428	0.00255428	0.00766284	0.00255428	0.00383142	0.00383142	0.00255428	0	0.00510856	0.00255428	0	0.00255428	0.00255428	0.00255428	0.0753512	0	0.00383142	0.00383142	0	0.00255428	0	0.00383142	0.00383142	0.00255428	0	0.00255428	0.00383142	0.00255428	0.00255428	0	0	0	0.00383142	0	0	0.00255428	0	0.00383142	0	0	0.00383142	0.00383142	0	0	0.00255428
AGGAGATAAGCCCCTCGATAGT	559	0	0.00357782	0.00357782	0.00357782	0.00357782	0.00357782	0.00357782	0	0.00357782	0	0.00357782	0.00715564	0.00715564	0.00715564	0.00357782	0	0.00715564	0.00357782	0	0.00357782	0.00715564	0.00357782	0.019678	0	0.00357782	0.00357782	0.00357782	0	0.00894454	0.00357782	0.00357782	0.00357782	0.00715564	0.00715564	0	0	0	0.00357782	0.00357782	0.00357782	0.00715564	0	0.00357782	0.0161002	0.00715564	0	0.00715564	0.00357782
AGAAGACGTGTGCTGCGTAGTG	603	0	0	0	0	0	0	0.00331675	0.00497512	0.00331675	0.00497512	0.00331675	0.00331675	0	0.00331675	0.0066335	0	0.00497512	0.00497512	0	0	0.00497512	0.00331675	0	0.00331675	0.00497512	0	0.00497512	0	0.00331675	0.00331675	0	0.00995025	0	0	0	0.00497512	0.00497512	0.00331675	0.00497512	0.00331675	0.00331675	0	0.0116086	0.00331675	0.00331675	0.00331675	0	0.00497512
AGGAGCGACGTCATTCTCTTAG	817	0.00244798	0.00244798	0.00489596	0	0	0.00979192	0.00122399	0.00367197	0.00244798	0	0	0.00734394	0	0.00611995	0.00367197	0	0.00611995	0.00489596	0.00122399	0.00244798	0.00489596	0.00122399	0.00122399	0.00122399	0.00244798	0.00122399	0.00367197	0.00122399	0.00122399	0.00244798	0.00122399	0.00122399	0.00122399	0	0	0.00244798	0	0.00122399	0.00122399	0.00122399	0.00122399	0.00367197	0.00122399	0	0.00489596	0	0.00244798	0.00489596
AGAATATGCTGTTGGACCTAAT	551	0.00362976	0	0.00181488	0	0	0.00181488	0.00181488	0.00907441	0	0	0.00907441	0.00362976	0	0.00362976	0	0.00181488	0.00181488	0.00362976	0	0.00362976	0.00181488	0.00181488	0.00181488	0.0108893	0.00181488	0	0	0	0.00181488	0.00362976	0	0.00362976	0	0	0	0.00181488	0	0	0	0.00181488	0.00181488	0.00181488	0.00181488	0.00181488	0.00544465	0.00181488	0.00181488	0.00362976
AGAATCCCCGTTCAAAGGCGCC	537	0	0	0.00372439	0	0	0	0	0.00372439	0.00372439	0	0	0.00558659	0	0	0.00558659	0.00372439	0.00931099	0.00558659	0.00372439	0.0130354	0.00558659	0	0	0	0.00372439	0	0.00558659	0	0.00372439	0	0	0.00372439	0	0.00372439	0	0	0	0.00372439	0	0.00558659	0	0.00372439	0	0.00372439	0.00744879	0.00372439	0	0
AGGCACAGGTCGGTCGTAGATC	754	0	0.00265252	0	0	0.00265252	0.00397878	0.00265252	0.00265252	0.00132626	0.00132626	0	0	0	0.00530504	0.00265252	0	0.0106101	0.0066313	0.00132626	0.00265252	0.0106101	0	0.00132626	0	0.00265252	0	0	0.00132626	0.00132626	0.0066313	0	0	0	0	0	0.00132626	0.00132626	0	0.00265252	0	0	0	0	0.00132626	0.00265252	0	0.00132626	0.00397878
AGCGGTGCACGGGTGTGTGTAT	823	0	0	0.00121507	0	0.00121507	0.0133657	0.00121507	0.00243013	0.0036452	0.0036452	0	0.00243013	0	0.0036452	0.00486027	0	0.00607533	0.0036452	0	0	0.00243013	0.00121507	0.0036452	0	0	0	0.00121507	0	0.00243013	0.00243013	0	0	0	0	0	0.00486027	0	0	0.00121507	0	0.0036452	0	0	0	0.0133657	0	0	0.0036452
AGGCATTCTTACACGCATCCGT	670	0.00597015	0	0.00597015	0	0	0.00597015	0.00298507	0.00746269	0.00298507	0	0.00298507	0.00746269	0.00298507	0.00298507	0	0	0	0.00597015	0	0.00298507	0.00597015	0	0	0.00298507	0.00746269	0	0.00298507	0.00298507	0.00298507	0.00447761	0	0	0.00298507	0	0.00298507	0.00298507	0	0.00298507	0.00298507	0	0.00746269	0	0	0	0.00298507	0.00298507	0.00298507	0.00298507
AGGGCGATATTTTTTTGGCCTA	585	0	0	0	0	0.0034188	0.0034188	0	0.0102564	0.0034188	0	0.0034188	0.00854701	0	0.0017094	0	0	0.0034188	0.0153846	0	0.0102564	0	0	0	0.0034188	0.00512821	0.00512821	0.0034188	0.0034188	0	0.0034188	0	0.0034188	0	0.0034188	0.00512821	0.0034188	0	0	0.0034188	0.0034188	0.0034188	0.0119658	0	0	0	0	0.0034188	0.0034188
AGGGCTAGATGCTGAGTTTGTT	778	0	0	0.00385604	0	0	0.0192802	0	0.00385604	0	0.00257069	0	0	0.0115681	0.00514139	0.00257069	0.00385604	0.00257069	0.00642674	0	0.00642674	0.00257069	0.00642674	0.00385604	0	0.00514139	0	0.00257069	0	0.00642674	0.00128535	0.00257069	0.00257069	0.00514139	0	0.00257069	0.0128535	0	0.00257069	0.00385604	0.00257069	0	0	0.00257069	0	0.00385604	0.00257069	0.00514139	0.00385604
AGGGGTTGAATCTTTAATTCAC	636	0.00314465	0.00314465	0.00314465	0	0.00157233	0.00157233	0.00157233	0.00157233	0.00157233	0.00157233	0	0.00628931	0.00157233	0.00628931	0.00157233	0	0.00157233	0.00314465	0.00157233	0.00471698	0.00471698	0.00314465	0	0.00314465	0.00157233	0.00157233	0	0	0	0	0	0.00157233	0	0	0	0.00943396	0	0	0	0	0.00943396	0.00157233	0	0	0.00314465	0.00157233	0.00157233	0.00157233
AGGGTGTCAAGATTCCATAAAA	951	0.00210305	0.00105152	0.0042061	0	0.00105152	0.0042061	0.00105152	0.0042061	0	0	0.00105152	0.00210305	0.00105152	0.00105152	0.00210305	0.00105152	0.00736067	0.00630915	0.00105152	0.0042061	0.00210305	0.00315457	0.0042061	0	0.00105152	0.00105152	0.00525762	0	0.00736067	0.00105152	0	0	0	0.00105152	0	0.00525762	0.00105152	0.00105152	0.00210305	0.00210305	0.0042061	0.00105152	0.00105152	0.00105152	0.0178759	0	0	0.00525762
AGGAGCCCAAAGAGCATGTACG	823	0.00121507	0.00121507	0.0036452	0	0.00121507	0.00607533	0.00121507	0.00121507	0.0036452	0	0	0.0036452	0.00486027	0.00607533	0.00121507	0	0.0036452	0.0036452	0	0	0.00850547	0.00121507	0	0.0036452	0.0036452	0.00121507	0.00121507	0.00121507	0.00243013	0.0072904	0	0.00121507	0	0.0036452	0.00121507	0.0036452	0.0036452	0.0036452	0	0	0.00607533	0	0.00121507	0	0.00972053	0.0036452	0.00121507	0.0218712
AGTAAGATTATTCCCGGGGGCG	650	0.00307692	0	0.00615385	0.00769231	0	0.00615385	0.00307692	0.00769231	0.00307692	0	0	0.00615385	0	0.00615385	0.00615385	0.00307692	0.00307692	0.00307692	0	0.00615385	0.00307692	0	0.00307692	0	0.00615385	0	0.00307692	0	0.00307692	0.00307692	0.00307692	0.00307692	0.00307692	0	0.00307692	0.0384615	0.00307692	0	0.00307692	0	0.00307692	0.00307692	0	0.00307692	0	0	0.00307692	0.00307692
AGTAGTTGGGGGCGACCAGGGG	740	0.0027027	0	0.00405405	0	0.00540541	0.0108108	0.00405405	0.00540541	0.00540541	0.00540541	0	0.00540541	0.00135135	0.00135135	0.00810811	0	0.00405405	0.0027027	0	0.00540541	0.00135135	0	0.00135135	0	0.00405405	0	0.00540541	0.00135135	0	0.00810811	0.00135135	0	0	0	0	0.00135135	0	0	0	0	0.0027027	0.00135135	0.00135135	0.0027027	0.00135135	0.0027027	0	0.00135135
AGTCGCTTAGGTGCTTGCGAAC	660	0	0	0.00454545	0	0.00151515	0	0	0.00757576	0.00454545	0.00454545	0	0.00757576	0	0.00151515	0.0151515	0	0	0.00909091	0	0.00151515	0.00454545	0.00151515	0.00454545	0.00151515	0.00151515	0	0.00151515	0.00454545	0.00151515	0	0.00151515	0	0.00454545	0.00454545	0.00151515	0.00454545	0.00454545	0.00151515	0	0.00151515	0.00454545	0	0.00151515	0.00151515	0.00909091	0	0.00151515	0
AGTGACAACACCAGGCTGGACT	652	0	0.00306748	0.00460123	0.00306748	0	0.00306748	0	0.0153374	0	0	0.00153374	0.00460123	0	0.00306748	0	0	0.00153374	0.00306748	0	0.00153374	0	0.00153374	0	0	0.00153374	0	0	0	0.00153374	0.00306748	0.00153374	0.0889571	0	0	0.00306748	0	0.00153374	0	0.00153374	0	0.00306748	0.00153374	0	0	0.00766871	0.00306748	0.00306748	0.00153374
GGCGGTTCTAGGCCTAACTCTA	832	0.00721154	0.00120192	0.00600962	0	0.00120192	0.00480769	0.00360577	0.00360577	0.00240385	0.00360577	0.00120192	0.00480769	0	0.00480769	0.00600962	0.00120192	0.00120192	0.00721154	0.00120192	0.00240385	0.00120192	0	0	0	0.00120192	0	0.00120192	0	0.00480769	0.00240385	0	0.00120192	0	0.00120192	0.00240385	0.998798	0	0.00120192	0.00120192	0	0	0.00120192	0.00240385	0	0.00721154	0.00120192	0.00120192	0.00360577
AGTGAATCACAGTATTCGTGTA	549	0.00182149	0.00182149	0.00728597	0	0	0.00364299	0	0.00728597	0.00182149	0.00364299	0.00182149	0.00364299	0	0.00182149	0	0	0.0364299	0	0.00364299	0.00182149	0.00364299	0	0	0	0.00546448	0	0.00364299	0	0.00364299	0.00182149	0	0.00182149	0	0	0	0	0.00182149	0	0	0	0.00364299	0	0.00182149	0.00182149	0.00910747	0	0	0.00364299
AGTGGTAGACGTTTTAGTTTCA	787	0.00127065	0.00127065	0.00381194	0.00127065	0	0.00127065	0.00127065	0.00381194	0	0.00127065	0.00127065	0.00127065	0	0.0025413	0.0025413	0	0.00635324	0.00635324	0.0025413	0.0025413	0	0	0.00127065	0.00381194	0.00762389	0	0.00127065	0.0025413	0.00381194	0.0025413	0.00127065	0.0025413	0.0025413	0	0	0	0.00127065	0.00127065	0.00381194	0.00127065	0.00508259	0	0.00127065	0.00127065	0.0025413	0.0025413	0	0.00381194
AGTGTACAGCGCATGTGGACCT	902	0.00332594	0.00221729	0.00443459	0.00221729	0	0.00554324	0.00332594	0.00221729	0.00554324	0	0	0.00997783	0.00221729	0.00221729	0.00443459	0	0.00332594	0.00443459	0.00443459	0.00221729	0.00665188	0.00221729	0.00221729	0	0.00332594	0	0.00221729	0.00443459	0.00332594	0.00443459	0	0.00221729	0.00221729	0.00221729	0	0.00554324	0.00221729	0	0.00332594	0.00332594	0.00332594	0.00221729	0.00221729	0.00221729	0.00665188	0	0.00443459	0.00443459
AGTTCTTGCTTGGAGACGTAAT	629	0	0	0.00476948	0.00158983	0.00158983	0	0	0.0063593	0.00476948	0.00158983	0	0.00476948	0.00158983	0	0	0.00476948	0.00794913	0.0063593	0.00476948	0.00158983	0	0	0	0	0.00158983	0.00158983	0.00476948	0	0.0063593	0.0063593	0	0.00158983	0	0.00158983	0.00158983	0.00158983	0	0.00158983	0.00476948	0.00158983	0.00476948	0.00158983	0.00158983	0.00158983	0.00794913	0	0.00158983	0.00158983
AGTTGAGAGGCTTCCTCAGTTT	727	0	0	0.00412655	0	0.00275103	0.00412655	0.00550206	0.00687758	0.00275103	0	0	0.00550206	0	0.00412655	0.00550206	0	0.00687758	0.00275103	0	0	0.00412655	0	0.00550206	0	0.00412655	0	0	0	0.00687758	0	0	0.00412655	0	0	0	0.00412655	0.00275103	0.00412655	0.00275103	0.00275103	0.00275103	0.00825309	0.00412655	0.00412655	0.00687758	0.00412655	0	0.00275103
ATAAGCCCTGGGGGTGATCTTG	688	0	0.00145349	0.00581395	0	0	0.00581395	0.00145349	0.00145349	0.00436047	0	0.00145349	0.00581395	0.00145349	0.0290698	0.00436047	0	0.00436047	0.00436047	0	0.00872093	0.00145349	0	0	0.00436047	0.0101744	0	0.00581395	0.00145349	0.00581395	0.00436047	0	0	0.00436047	0.00436047	0	0.00145349	0.00145349	0	0.00436047	0	0.00581395	0	0.00145349	0.00145349	0.0203488	0	0.00145349	0.00436047
ATGATATGCCATCTTACCGGAT	322	0	0	0.0124224	0.00621118	0	0	0	0.0310559	0	0	0.00621118	0	0	0.00621118	0	0	0.0124224	0.00621118	0	0.00621118	0.00621118	0	0	0.00621118	0.00621118	0.00621118	0.00621118	0	0.00621118	0.0124224	0	0	0	0	0	0.00621118	0	0.00621118	0.00621118	0.00621118	0	0	0.00621118	0	0	0	0	0.00621118
ATAGCAACGTCGGTTTATACTG	841	0.00356718	0	0	0.00118906	0	0.00713436	0.00237812	0.0059453	0	0.00118906	0	0.00118906	0	0.00237812	0	0.00118906	0.00475624	0.00237812	0	0.00356718	0	0	0.00356718	0	0.00356718	0	0.0059453	0	0.0059453	0.00356718	0.00118906	0	0.00356718	0	0	0.00356718	0.00237812	0.00237812	0	0	0	0	0.00118906	0.00237812	0.00356718	0.00356718	0.00118906	0
ATAGCGGACAGTATCCGCATTC	707	0.00282885	0	0	0	0	0.00565771	0.00282885	0.00282885	0.00565771	0.00141443	0.00282885	0.00282885	0	0.00282885	0.00282885	0	0.00282885	0.00565771	0.00282885	0.00282885	0.00565771	0.00282885	0.019802	0.00282885	0.00565771	0.00282885	0	0	0.00282885	0.00565771	0	0	0.00282885	0.00282885	0.00282885	0.00282885	0.00282885	0	0	0	0.00282885	0.00282885	0.00282885	0	0.00707214	0.00282885	0.00282885	0.00565771
ATAGGCTGACAGTCTATGAAAC	607	0.00164745	0	0.0115321	0	0	0.00164745	0.00494234	0.00329489	0.00329489	0	0.00164745	0.00658979	0.00164745	0.00329489	0.00329489	0	0.00329489	0.00329489	0	0.00164745	0.00823723	0	0	0	0.00164745	0.00329489	0.00329489	0	0	0.00164745	0	0	0	0	0	0.00164745	0.00164745	0	0	0	0.00658979	0	0.00164745	0.00164745	0.00164745	0.00164745	0.00164745	0.00329489
AACCTGCGTCGGTTTGTCGCGA	811	0.00246609	0.00246609	0.00369914	0	0	0.00246609	0	0.00246609	0.00739827	0	0.00246609	0.00246609	0.00123305	0.00246609	0.00246609	0	0.00246609	0.00493218	0.00246609	0.00246609	0.00739827	0	0	0	0.00246609	0	0.00493218	0.00246609	0.00369914	0.00493218	0	0.00246609	0	0	0	0.00739827	0.00246609	0.00246609	0.00246609	0	0.00246609	0.00246609	0.00616523	0.00246609	0.00246609	0.00123305	0	0.00246609
AGTGTCTCGGTGAGATAAGTAT	527	0	0.00759013	0.00759013	0.00379507	0	0.00379507	0	0.00379507	0.00379507	0.0056926	0	0.0056926	0	0.00379507	0	0	0.0056926	0.688805	0	0.00379507	0	0	0.00379507	0	0.00379507	0	0.0056926	0	0.00379507	0.0056926	0	0.0056926	0	0.0056926	0	0.00379507	0	0	0.00379507	0.00379507	0.00379507	0	0	0.00759013	0	0.00379507	0	0
ATAGGTGGCTTGTAACTGTCCG	763	0	0.00262123	0.00524246	0	0	0.00524246	0.00262123	0.00524246	0.00262123	0.00524246	0.00262123	0.00655308	0.00262123	0.00262123	0.00393185	0.00262123	0.00262123	0.00655308	0	0.00393185	0.00524246	0	0.0078637	0.00262123	0.00524246	0.00262123	0.00393185	0	0.0078637	0.00393185	0	0.00393185	0	0.00524246	0.0078637	0.00524246	0	0	0	0	0	0	0.00524246	0.00393185	0.00262123	0	0.00262123	0.00393185
ATATCGTTACATCTCTATACTC	605	0.00991736	0.00330579	0.00330579	0	0	0.00330579	0	0	0.00330579	0.00330579	0.00661157	0	0	0.00330579	0.00330579	0	0.00330579	0.00330579	0	0.00330579	0.00330579	0	0	0	0	0	0.00330579	0	0.00330579	0.00826446	0	0.00330579	0.00330579	0	0.00330579	0.00330579	0	0	0	0	0.0214876	0	0	0.00330579	0.00661157	0	0	0.00330579
ATATGCATGGCTGAGGCTGTTG	805	0	0	0.00621118	0	0	0.00124224	0.00124224	0.0285714	0.00124224	0.00124224	0	0.0136646	0	0.00621118	0.00621118	0.00124224	0.00496894	0.00124224	0	0.00621118	0.00621118	0	0	0.00124224	0	0	0.00248447	0	0.00248447	0.00496894	0.026087	0	0	0	0.00124224	0.00745342	0.00124224	0.00124224	0	0	0.00124224	0.00248447	0.00248447	0.00124224	0.00248447	0.00621118	0	0.00124224
ATATGCTACTGTGCGGATGGTC	723	0.00276625	0.00968188	0	0	0	0.00138313	0	0.00138313	0.00138313	0.00138313	0	0.00276625	0.00276625	0.0055325	0.00414938	0.00138313	0	0.0138313	0.00276625	0.0124481	0.00276625	0	0	0	0.00276625	0.00138313	0.00691563	0	0.0055325	0.00138313	0.00138313	0	0	0	0.00276625	0.0138313	0.00138313	0	0	0	0.00138313	0.00276625	0	0	0.0055325	0.00276625	0.00138313	0
ATATTGTCTCGCCGAGAGACCT	657	0.00152207	0	0	0	0	0	0.00456621	0	0.00152207	0.00456621	0.00152207	0.00456621	0	0.00456621	0.00456621	0.00152207	0.00761035	0.00608828	0	0.00456621	0.00456621	0.00152207	0.996956	0	0.00152207	0	0.00152207	0.00152207	0.00456621	0.00152207	0	0	0	0	0.00152207	0.00761035	0	0.00152207	0.00456621	0	0.00456621	0	0.00456621	0.00152207	0	0	0.00456621	0.00913242
ATATTTTATAGCCGATGGGACA	442	0	0.00452489	0.00904977	0	0	0	0	0.00904977	0	0	0.00678733	0.00904977	0	0.00452489	0	0.00678733	0.00678733	0.00904977	0.00452489	0	0	0	0.00452489	0.00452489	0.00452489	0	0.00678733	0.00452489	0.0113122	0	0	0	0.00452489	0	0	0.0113122	0	0	0	0.00452489	0.00452489	0.00452489	0.00452489	0.00678733	0.00678733	0	0.00678733	0.00452489
ATCAGGCAATGTGTCATCCAGC	610	0	0.00327869	0.00163934	0.00327869	0	0.00327869	0	0.00327869	0.00655738	0	0	0.00327869	0	0.00327869	0.00327869	0	0.00327869	0.00983607	0.00327869	0.00655738	0.00327869	0.00327869	0.00327869	0.00327869	0.00327869	0	0	0	0.00655738	0.00327869	0	0	0	0	0.00327869	0.00327869	0	0	0	0	0.00327869	0.00327869	0	0.00327869	0.00327869	0	0.00327869	0.00655738
ATCATGGGTCTGATATTGCTAT	427	0	0	0.00234192	0	0	0	0	0.00234192	0.00234192	0	0	0.00234192	0.00234192	0	0.00702576	0	0.00234192	0.00234192	0	0	0	0	0	0	0.00234192	0.00234192	0.00468384	0	0.00936768	0.0140515	0	0	0	0	0	0.00468384	0	0.00234192	0	0	0.00936768	0	0	0.00234192	0	0	0.00234192	0
ATCATGTCACGGCTTGAATGTA	864	0.00115741	0.00115741	0.0115741	0	0	0.00578704	0.00694444	0	0	0.00462963	0.00115741	0.00578704	0	0.00694444	0.00231481	0.00462963	0.00231481	0.00115741	0.00231481	0.00462963	0.00694444	0.00115741	0.00115741	0	0.00462963	0.00462963	0.00115741	0.00231481	0.0104167	0.00694444	0	0.00115741	0.00231481	0.00115741	0.00115741	0.00578704	0.00115741	0.00231481	0	0	0.00231481	0.00231481	0	0.00578704	0.00578704	0.00231481	0.00231481	0.00578704
ATCATTAGGTTATGAATATGAG	418	0.00478469	0	0.00956938	0.00478469	0.00478469	0.00478469	0	0	0	0	0	0.00478469	0.00478469	0.00956938	0.00478469	0.00478469	0	0	0	0	0.00239234	0	0	0	0.00478469	0	0.00478469	0	0.00478469	0.00478469	0	0	0.00478469	0.00478469	0	0.0143541	0	0	0.00478469	0	0	0	0	0	0.00478469	0	0.00478469	0.00478469
AGTTCCGGGGTCGGCCATTGAC	811	0	0.00123305	0.00246609	0	0.00123305	0.00246609	0	0.00123305	0.00246609	0	0.00123305	0.00369914	0.00123305	0.00246609	0.00246609	0	0	0.0863132	0	0.00369914	0.00246609	0	0	0.00123305	0.00369914	0	0.00369914	0.00369914	0	0.00493218	0	0.00123305	0.00246609	0.00123305	0	0.00246609	0.00123305	0.00246609	0	0.00493218	0.00246609	0	0.00123305	0	0	0.00246609	0.00493218	0.00616523
ATCCGTGAGATGCGTAACATAA	790	0.00126582	0	0.00632911	0	0	0.00379747	0.00126582	0.0113924	0	0	0.00126582	0.00126582	0.00126582	0.00379747	0.00632911	0	0.00379747	0.00126582	0	0.00126582	0.00632911	0	0	0	0.00126582	0	0.00253165	0	0.00632911	0.00379747	0	0.00126582	0.00379747	0	0	0.0227848	0.00126582	0	0	0	0.00886076	0.00126582	0.00126582	0.00126582	0.00379747	0	0.00126582	0.00506329
ATCGCATGCGGTTGCGATGCAC	503	0.00397614	0	0.00795229	0.00397614	0	0.00397614	0.00397614	0.00397614	0.00397614	0.00397614	0	0.00795229	0	0	0.00795229	0	0.00397614	0.00795229	0	0	0.00397614	0	0	0	0.00397614	0	0.00397614	0	0	0.00795229	0.00795229	0.00397614	0.00397614	0.00397614	0	0.00397614	0	0.00397614	0.00397614	0	0	0.00795229	0	0.00397614	0.00397614	0.00397614	0.00397614	0.00397614
ATCGGAGGTGCTCGAAGGAACG	613	0	0	0.0261011	0	0	0.0114192	0.00163132	0.00652529	0.00326264	0.00326264	0	0.00163132	0	0.00652529	0.00326264	0	0.00652529	0.00815661	0.00326264	0	0.00163132	0.00163132	0	0.00326264	0.00815661	0.00163132	0.00815661	0.00326264	0.0114192	0.00652529	0.00163132	0	0.00163132	0	0.00163132	0.00815661	0	0.00326264	0.00815661	0.00163132	0.00163132	0.00163132	0	0	0.00652529	0	0	0.00815661
ATCGGGTCACGGAATCAAATTC	571	0	0.00350263	0.00350263	0	0	0.00350263	0	0.00350263	0.00350263	0	0.00350263	0	0	0.00700525	0.00350263	0	0.00350263	0.00700525	0	0.00875657	0	0	0.00525394	0	0.00350263	0	0.00350263	0	0.00350263	0.00700525	0	0	0.00525394	0	0	0	0.00700525	0	0	0	0.00350263	0	0.00700525	0	0.0122592	0	0.00350263	0
ATCGGTGCGGGCAACGATAAAA	598	0.00334448	0.00501672	0.00501672	0.00334448	0	0.00334448	0	0.00501672	0	0.00334448	0.00334448	0.00334448	0.00334448	0.00334448	0.00334448	0	0.0133779	0	0.00501672	0.00334448	0	0	0	0	0.00501672	0	0	0	0	0.00334448	0.00334448	0	0	0	0	0.00334448	0	0.00334448	0	0.00334448	0.00334448	0	0	0	0.00334448	0	0	0.00334448
ATCGTATCATGTTTCCTTAGTC	381	0.00787402	0	0	0.00524934	0	0.00524934	0.00524934	0	0.00524934	0	0	0.00524934	0	0.0104987	0.00524934	0	0.0104987	0	0	0.00524934	0	0.00524934	0	0	0	0	0	0	0.00787402	0.00787402	0	0.00787402	0	0	0	0	0	0.015748	0	0.00524934	0	0	0.00524934	0	0	0.00524934	0	0
ATCTGGCCCTTCGATTTATTCA	765	0.00392157	0	0.00522876	0	0.00130719	0	0.00130719	0.00130719	0.00522876	0	0	0.00784314	0.00130719	0.00130719	0.147712	0.00522876	0.0104575	0.00130719	0	0	0.00784314	0.00261438	0	0.00130719	0.00522876	0	0	0	0.00130719	0.00392157	0.00130719	0.00130719	0	0	0	0.00392157	0	0.00130719	0.00130719	0	0.00784314	0.00130719	0	0.00130719	0.00784314	0.00392157	0	0.00392157
ATCTTATAAGATACTGGACCTG	555	0.0018018	0.00540541	0.0018018	0.00540541	0.0018018	0.00720721	0.0018018	0	0	0	0	0.00540541	0	0.0126126	0.0018018	0	0	0.0036036	0	0.00720721	0.0018018	0	0.00720721	0.0018018	0.0018018	0	0.0018018	0.0018018	0.0018018	0.0018018	0	0.0018018	0	0	0	0.0018018	0.0018018	0	0.0018018	0	0.0018018	0.00540541	0.0018018	0	0.00720721	0	0.0018018	0.0018018
ATCTTTCTTCAGCGTGCCGAAA	587	0.00170358	0.00170358	0.00851789	0	0.00170358	0.00851789	0.00340716	0	0.00170358	0	0	0.00681431	0	0.0153322	0	0	0.00340716	0.00340716	0	0.00681431	0.00340716	0.00170358	0	0.00340716	0.00340716	0.00170358	0	0	0.00681431	0.00170358	0.00170358	0	0.00170358	0.00340716	0	0	0	0.00170358	0.00340716	0	0.00170358	0	0.00170358	0.00170358	0.00170358	0	0	0.00170358
ATGAGTGTGGACGTATACGCGA	686	0	0	0.00437318	0	0	0.00291545	0	0.00874636	0.00437318	0.00145773	0	0.00874636	0	0.00437318	0.00145773	0.00291545	0.0174927	0.00437318	0.00437318	0.00291545	0.00145773	0.00291545	0.00437318	0	0.00437318	0	0.00437318	0	0.00291545	0	0.00291545	0.00145773	0.00145773	0.00291545	0.00291545	0.00291545	0.00437318	0.00437318	0	0	0.00291545	0.00145773	0	0.00145773	0.0116618	0	0.00145773	0.00145773
AGCTTTTCCTTCCAAAGTGTTG	725	0.00275862	0	0.00275862	0.00275862	0.00275862	0.00275862	0	0.00551724	0.00275862	0.00275862	0	0	0	0.00551724	0.00275862	0.00275862	0.00275862	0.00551724	0	0.00275862	0.00689655	0	0.00275862	0.00275862	0.00551724	0.0413793	0.00275862	0	0.00275862	0.00275862	0	0.00275862	0.00275862	0.00275862	0	0.00275862	0.00275862	0	0	0.00551724	0.00275862	0	0.00275862	0	0	0.00551724	0	0.00965517
ATGCAATGATCGAGGGATTTCC	663	0.00452489	0	0.00452489	0.0015083	0	0.0120664	0.0015083	0.0015083	0	0	0	0.0015083	0	0.0135747	0.0015083	0	0.00301659	0.0015083	0	0	0	0	0.0015083	0	0	0	0.0015083	0.0015083	0.00452489	0	0.0015083	0.0015083	0	0	0	0.00754148	0	0	0.0015083	0.0180995	0.0015083	0.00452489	0.0241327	0	0.0015083	0	0.00452489	0.0015083
ATGCAGCCCAGTTCCATGTCCA	749	0.00400534	0	0.00534045	0.00267023	0	0.00400534	0.00267023	0.00267023	0.00534045	0.00267023	0.00267023	0.00534045	0	0.00400534	0.00267023	0	0.00934579	0.00400534	0	0.00400534	0.00267023	0.00267023	0.00267023	0	0	0	0.00534045	0	0.0186916	0.00400534	0.00267023	0	0	0	0.00267023	0	0.00267023	0	0	0	0.00267023	0.00267023	0.00400534	0.00267023	0.00934579	0	0.00400534	0.00400534
ATGCCCGTATATGGTGAAAGGA	710	0.00140845	0	0.00140845	0	0	0.00140845	0.0028169	0.0084507	0.0056338	0.00140845	0	0.00140845	0	0.0028169	0.0126761	0.00140845	0.015493	0.0084507	0	0	0.0056338	0	0	0.00140845	0.00140845	0	0.00140845	0.00140845	0.00140845	0.00140845	0.00140845	0.00140845	0.0056338	0	0.00140845	0.00140845	0.00704225	0.00140845	0	0.00140845	0.0028169	0	0.00140845	0.00985915	0.00704225	0	0	0.0028169
ATGCGGTATTATCGTATGTTTT	693	0	0.001443	0.001443	0	0	0.001443	0	0.002886	0.004329	0	0.004329	0.002886	0	0	0.001443	0.001443	0	0.004329	0	0.00577201	0.001443	0.001443	0.004329	0.004329	0.002886	0.001443	0	0	0.001443	0.001443	0.004329	0	0.001443	0	0	0.001443	0.001443	0.001443	0	0	0.004329	0.001443	0	0	0.001443	0	0	0.015873
ATGGACACTTAGAGGTGAACGG	684	0	0	0.00584795	0.00438596	0.00146199	0	0	0.0131579	0.00146199	0	0.00146199	0.00584795	0.00146199	0.00438596	0	0	0.0102339	0.00438596	0.00146199	0.00584795	0.00438596	0	0	0.00146199	0.00584795	0	0.00438596	0.00146199	0.00730994	0.00438596	0.00146199	0	0	0.00146199	0	0.00584795	0.00438596	0	0	0	0.00730994	0	0.00438596	0.00584795	0.00292398	0	0	0.00438596
ATGGTAACAATAGGGAAGCAGA	91	0	0	0	0	0	0.021978	0	0.021978	0	0	0	0.021978	0	0	0	0	0.032967	0	0.021978	0	0	0	0	0.010989	0	0	0	0	0	0	0	0	0	0	0	0	0	0	0	0	0	0	0	0.032967	0	0	0	0
ATGGTAACAATAGGAAAGCAGA	511	0	0	0.00587084	0.00391389	0	0.00782779	0.00587084	0	0	0.00391389	0	0.00782779	0	0.00587084	0	0	0.00391389	0.00587084	0	0	0.00391389	0	0	0	0.00391389	0	0.00391389	0	0.00391389	0.00391389	0.00782779	0	0	0.00391389	0	0	0.00391389	0	0.00391389	0.00587084	0	0	0.00391389	0	0.00978474	0.00391389	0	0.0117417
ATGGTAGTGTTGAACCCCATCT	683	0	0.00292826	0.00292826	0	0	0.00878477	0.00292826	0.00146413	0.00878477	0	0.00146413	0.00292826	0	0.00146413	0.00292826	0	0.00732064	0.00732064	0	0.00146413	0.00292826	0	0.00292826	0.00146413	0.00732064	0.00292826	0.00292826	0	0.00585652	0.00146413	0.00146413	0	0	0.00146413	0.00292826	0.00292826	0.00146413	0	0.00292826	0	0.00146413	0.00146413	0.00146413	0	0	0.00585652	0.00292826	0.00146413
ATGGTGATAAGCCAGGAGCGCC	737	0.00135685	0	0.00407056	0.00135685	0	0.00135685	0.00407056	0.0434193	0.00542741	0	0	0	0	0.0230665	0	0.00135685	0.00814111	0.00407056	0	0.00135685	0.0569878	0.00135685	0.00407056	0	0.00135685	0	0.00407056	0	0.00814111	0.00407056	0	0.00135685	0.0122117	0.00135685	0	0.00542741	0	0	0.00135685	0	0.00407056	0.00814111	0	0	0.00135685	0	0.00407056	0.0230665
ATGGTTGAATGTACATTTCTCA	830	0	0.00240964	0.00481928	0	0	0.00240964	0	0.0108434	0.00481928	0.00240964	0.00240964	0.00963855	0	0.00481928	0.00843373	0	0.0204819	0.00240964	0	0.00722892	0.00722892	0	0.00240964	0	0.00240964	0	0.00120482	0.00240964	0.00240964	0.00240964	0.00240964	0.00240964	0.00240964	0.00240964	0	0.00240964	0.00481928	0.00240964	0.00240964	0.00240964	0.00361446	0	0.00240964	0.00240964	0.00481928	0.00240964	0.0120482	0.00963855
AGGAAAGGTTTATGTTTGCTGT	799	0	0.00125156	0.00125156	0	0.00125156	0.00500626	0.00125156	0.251564	0.00375469	0	0.00375469	0	0.00125156	0.00625782	0.00625782	0	0.00876095	0.00500626	0	0.00500626	0.00500626	0.00125156	0	0	0.00375469	0	0.00500626	0	0.0100125	0.00125156	0.00375469	0.00125156	0.00125156	0	0	0	0	0	0.00125156	0.00375469	0.00500626	0	0.00125156	0.00500626	0.00375469	0.00250313	0	0.00625782
ATGTAGACGCGTTAGGCCAAGT	725	0	0	0.00827586	0	0.00275862	0.00413793	0.00413793	0.00827586	0.00413793	0.00275862	0	0.00275862	0.00275862	0.00275862	0.00689655	0.00413793	0.00275862	0.00827586	0	0.00275862	0.0110345	0	0.00275862	0.00275862	0.00275862	0	0.00275862	0.00275862	0	0.00275862	0	0.00275862	0	0	0	0	0.00275862	0.00275862	0	0.00275862	0.00275862	0.00275862	0	0	0.00275862	0	0.00275862	0.0165517
ATGTCAATCATAATGTTTGATA	86	0	0	0.0232558	0	0	0	0	0	0	0	0	0.0232558	0	0	0.0232558	0	0	0	0	0.0232558	0.0232558	0	0	0	0	0	0	0	0.0232558	0	0	0	0	0	0.0232558	0	0	0	0	0	0	0	0	0	0	0	0	0
ATGTCATGATCCATGCGCTGTG	828	0	0.00120773	0.00362319	0	0.00120773	0.00241546	0.00362319	0.00241546	0.00120773	0.00362319	0	0.00241546	0.00120773	0.00362319	0.00603865	0	0	0.00483092	0	0.00362319	0.00241546	0.00241546	0.00120773	0.00120773	0.00483092	0.00120773	0.00362319	0.00120773	0.00362319	0.00724638	0.00362319	0	0	0.00120773	0.00120773	0.00241546	0	0	0	0	0.00241546	0.00120773	0	0	0.00483092	0.00120773	0.00120773	0.00241546
ATGTCTGCTTTAACGGGGTATC	448	0	0.00223214	0.00223214	0.00223214	0.00223214	0.00669643	0.00223214	0.00223214	0	0.00223214	0	0.00892857	0	0.00223214	0.00892857	0	0.00892857	0.00669643	0	0	0	0	0.00223214	0	0.00223214	0	0.00669643	0	0.00223214	0.00223214	0	0.00223214	0	0	0.00223214	0	0	0.00223214	0	0	0.00669643	0	0	0	0.015625	0	0	0.00223214
ATGTTATGTGACCAGCTTGTTA	783	0.00255428	0.00255428	0.0063857	0.00255428	0	0.00255428	0	0.00255428	0.00893997	0.00255428	0	0.00510856	0.00255428	0	0.0063857	0.00255428	0	0.00510856	0	0.00255428	0.00255428	0	0.00255428	0.00255428	0	0.00255428	0.00255428	0	0.00510856	0.00383142	0.00255428	0	0	0	0.00255428	0.00255428	0	0	0.00255428	0.00255428	0.0063857	0	0	0.00255428	0.00510856	0.00255428	0	0
ATTAACTCATTGGTGACGATTC	675	0.00444444	0.00296296	0.00296296	0	0.00296296	0.00444444	0	0.00296296	0.00740741	0.00296296	0	0.00444444	0	0.00444444	0.00296296	0	0.00592593	0.00592593	0.00296296	0.00296296	0	0.00296296	0.00444444	0	0.00444444	0	0.00444444	0.00296296	0.00296296	0	0	0	0	0.00444444	0.00296296	0.00296296	0	0	0.00444444	0	0.00296296	0.0103704	0.00888889	0.00296296	0	0	0.997037	0.00444444
ATTCCGAGTTTCGTGTGTATCA	594	0	0	0.00505051	0	0	0.00505051	0	0	0.00841751	0.0016835	0	0.00505051	0.0016835	0.0016835	0.00505051	0.0016835	0.00505051	0.0117845	0.0016835	0.003367	0	0	0	0.0016835	0.00505051	0	0.0016835	0	0.0016835	0.00505051	0.023569	0.00505051	0	0.0016835	0	0.00505051	0	0.0016835	0	0.00505051	0.0016835	0	0	0	0.00505051	0.0016835	0.0016835	0.00505051
ATTCCGCATAAATCAATTGATA	672	0	0.00297619	0.0014881	0	0	0.00744048	0	0.0014881	0.00297619	0.00744048	0.0014881	0.00297619	0	0.00297619	0.0014881	0	0.00744048	0.00595238	0	0.00297619	0.0133929	0	0.00595238	0.0014881	0.00595238	0.0014881	0	0	0.00744048	0.00595238	0	0	0	0	0.0014881	0	0	0.0014881	0.0014881	0	0.00595238	0.00297619	0	0.0014881	0.00297619	0.0014881	0	0.0014881
ATTCCGTCCGAATTCATCTGAG	737	0.00407056	0	0.00678426	0	0.00135685	0.00407056	0.00407056	0.00135685	0.00407056	0.00135685	0.00135685	0.00678426	0.00135685	0.00135685	0.00407056	0.00135685	0.00949796	0.00678426	0.00135685	0.00135685	0	0	0.00135685	0	0.00135685	0	0.00135685	0	0.00135685	0.00135685	0.00135685	0.00135685	0.00135685	0	0	0.00135685	0.00135685	0	0.00135685	0.00135685	0.0203528	0	0.00135685	0.00407056	0.0108548	0	0.00135685	0.00407056
ATTCTAGCGGGATGATCCTTCG	331	0	0	0	0	0	0.00302115	0.00302115	0.00302115	0	0	0.0060423	0	0	0.00906344	0	0	0	0.00906344	0.00906344	0	0	0	0	0.00302115	0	0.00302115	0.00302115	0	0.00302115	0.00906344	0	0	0.00302115	0.00302115	0	0	0	0	0	0.0332326	0.0060423	0	0.00302115	0	0	0.00302115	0	0.0151057
AGGACTTTGGCAGCAGATGTAG	687	0	0.00291121	0.00291121	0	0.00291121	0.00582242	0.00291121	0.00582242	0.00291121	0	0.00291121	0.00582242	0	0	0	0.00291121	0.00291121	0.00291121	0.00291121	0.00291121	0.00291121	0	0	0.00291121	0.00582242	0.00291121	0.00727802	0.00291121	0.00291121	0.00291121	0	0.00291121	0	0	0	0.00291121	0.00291121	0	0.00291121	0.00291121	0.00582242	0	0.00291121	0.00291121	0.00873362	0.00291121	0	0.0320233
ATTGCGGGGGGGGGTGTATTCC	594	0.003367	0	0	0	0.003367	0	0.00505051	0.0151515	0.00505051	0.00505051	0.003367	0.010101	0	0.00505051	0.00673401	0	0.003367	0.003367	0	0	0.003367	0.003367	0	0	0.00505051	0.00673401	0.003367	0	0	0.00505051	0	0.003367	0.003367	0.003367	0.003367	0.00505051	0	0	0	0.00505051	0.00673401	0.003367	0	0.0016835	0	0.003367	0	0.00841751
ATTGGATAGAGTTAATCTGCCT	788	0.00253807	0.00126904	0.00380711	0.00126904	0	0.00126904	0.00634518	0.00253807	0.00253807	0.00253807	0	0.00380711	0.00126904	0.0850254	0.00380711	0	0.00253807	0.00634518	0	0.00380711	0.00380711	0.00380711	0	0	0.00380711	0	0.00126904	0.00253807	0.00380711	0	0.00126904	0.00126904	0	0	0.00126904	0.00507614	0	0	0.00253807	0.00126904	0.00126904	0	0.00126904	0.00126904	0.00126904	0.00253807	0	0.00126904
ATTGGGGTGAGATCGGTGACAG	849	0.00353357	0.00353357	0.00471143	0	0.00235571	0.00235571	0.00471143	0.00471143	0.00353357	0.00235571	0.00235571	0.00471143	0	0.00471143	0.00353357	0.00235571	0.00471143	0.00353357	0	0.00235571	0.00353357	0	0.00471143	0	0.00588928	0	0.00353357	0.00353357	0.0106007	0.00588928	0.00353357	0.00235571	0.00235571	0.00235571	0	0.00353357	0.00235571	0	0.0141343	0.00235571	0.00471143	0	0	0.00235571	0.00235571	0	0	0
ATTGTCTTAAGTTAGGCTACGT	783	0.00255428	0.00383142	0.00510856	0.00127714	0.00127714	0	0.00127714	0.00383142	0.00127714	0.00255428	0	0.00383142	0	0.00766284	0.00127714	0	0.00127714	0.00255428	0	0.00127714	0.00510856	0.00127714	0.00127714	0.00127714	0.00255428	0	0.00127714	0.00127714	0.00255428	0.00127714	0.00127714	0.00127714	0.00127714	0.00383142	0	0	0.0114943	0.00127714	0.00383142	0.00127714	0.00383142	0	0.00127714	0.00127714	0.00255428	0	0	0.0102171
ATTTAAACAGGTTGCGATTGGG	618	0	0.00485437	0.00161812	0	0	0.00485437	0	0	0	0.00485437	0.00161812	0.00485437	0.00809061	0.00485437	0.00161812	0	0.00485437	0.00161812	1	0	0	0.00161812	0.0679612	0	0.00485437	0	0.00161812	0	0.00161812	0.00485437	0.00485437	0	0	0.00485437	0	0.00485437	0	0	0.00161812	0.00161812	0.00647249	0	0.00161812	0.00970874	0.00485437	0	0	0.00485437
ATTTGTGGCTCTTTTTTCATTC	501	0	0	0	0	0.00399202	0.00399202	0	0.00998004	0	0.00199601	0.00199601	0	0	0.0339321	0.00598802	0	0.00199601	0.00598802	0.00199601	0.00199601	0.00598802	0	0	0.00199601	0	0.00199601	0	0.00598802	0	0.00199601	0	0	0	0	0.00199601	0.00399202	0.00199601	0.00199601	0.00199601	0	0.00598802	0.00199601	0.00199601	0	0	0.011976	0	0.00399202
ATTTGCCTGTATTCCGCCCTTT	384	0.00520833	0	0.0078125	0	0	0.00260417	0.0078125	0.0104167	0.0104167	0	0	0.0078125	0	0	0.0078125	0	0.00260417	0	0	0.00260417	0.00260417	0.00260417	0.00260417	0.00260417	0	0	0.0104167	0	0	0.00260417	0	0	0	0	0	0	0	0.00260417	0	0	0.00260417	0.00260417	0.00260417	0	0.00260417	0	0	0.0078125
ATTTGCGCCATACGTCGAACCC	279	0.0107527	0	0.0107527	0.00358423	0	0.00358423	0	0.00358423	0	0.00358423	0.00358423	0	0.00358423	0	0	0	0.00358423	0.0107527	0	0	0	0	0	0	0	0	0	0	0	0.00358423	0	0.00358423	0	0	0	0.00358423	0.00358423	0	0	0	0	0	0	0	0.00358423	0	0	0
ATTTGTTGATATTTCCGGTGGG	577	0	0	0	0	0	0	0	0.00519931	0.00519931	0	0	0.00519931	0	0.0017331	0	0	0.00866551	0.00866551	0.00519931	0.0017331	0	0.0017331	0.0017331	0	0	0.00519931	0.00519931	0.0017331	0.0017331	0.0017331	0.0017331	0	0	0	0.0017331	0.00519931	0	0	0.00519931	0.0138648	0	0.0017331	0	0.0017331	0.00519931	0	0	0.00866551
ATTTTACGCGGAGCTTGTCTAT	62	0	0	0	0	0	0	0	0.016129	0	0	0	0	0	0	0	0	0	0	0	0	0	0	0	0	0	0	0	0	0	0	0	0	0	0	0	0	0	0	0	0	0	0	0	0	0	0	0	0
AGGAGGTTTTTGGTGATTCTCC	772	0.00259067	0	0.0142487	0.00259067	0	0.00259067	0.00259067	0.00518135	0	0.00259067	0	0.00259067	0	0.00259067	0.0284974	0.00259067	0	0.00259067	0	0.00129534	0	0	0	0.00259067	0.00259067	0	0.00777202	0	0.00647668	0.00777202	0.00259067	0.00647668	0.0181347	0.00259067	0	0.00906736	0	0	0.00259067	0	0.00259067	0	0	0.00518135	0.00129534	0.00259067	0	0.00259067
GAAACGCGGTAGTAAGGGTCGA	334	0	0.00598802	0.00898204	0.00598802	0	0.00598802	0	0.0179641	0.00598802	0	0	0.0389222	0	0	0	0	0	0	0.00598802	0.00898204	0.00598802	0	0.00598802	0	0	0	0	0	0.00598802	0.00598802	0	0	0.00598802	0	0	0.0359281	0	0	0.00598802	0	0	0.00598802	0	0	0.00598802	0.00598802	0	0
GAAAGCCCCTCACGCGGAGGAA	581	0.00516351	0	0.010327	0.00344234	0.00344234	0.00344234	0.00344234	0.00344234	0	0.00344234	0	0.00860585	0.00344234	0.00516351	0.00516351	0	0.00344234	0.00516351	0	0.00344234	0.00344234	0	0.00344234	0.00516351	0	0.010327	0.00344234	0	0.00516351	0.00344234	0	0.00344234	0	0.00344234	0	0.010327	0.00344234	0	0	0	0	0.00344234	0.00344234	0	0.0154905	0	0	0.00344234
GAAAGCTTCGCATGGTTCTTAA	518	0.998069	0	0.00965251	0	0	0.003861	0	0	0.003861	0	0	0.003861	0.003861	0.0250965	0.003861	0	0.003861	0.003861	0	0.00965251	0.00579151	0.003861	0	0	0.003861	0	0.003861	0	0.00579151	0	0.003861	0	0.003861	0	0	0.003861	0.003861	0	0	0	0.00772201	0	0	0	0	0	0	0.003861
GAAAGTGGGGGGAGAGACTGAT	544	0.00183824	0	0.00735294	0	0.00551471	0.00551471	0.00735294	0	0.00735294	0.00367647	0	0	0.00183824	0.00735294	0.0110294	0.00183824	0.00735294	0.0110294	0	0.00551471	0.00735294	0	0	0	0.00183824	0	0.0110294	0	0.00735294	0.00183824	0	0	0	0	0.00183824	0	0	0	0.00551471	0	0.00551471	0	0	0	0	0	0.00183824	0.00919118
GAAAGTTTCATGTGCGAGTACT	503	0.00198807	0.00198807	0.00596421	0	0	0.00596421	0.00198807	0.00596421	0.00596421	0	0	0	0	0.00596421	0.00198807	0	0	0.00198807	0	0.00795229	0.00596421	0	0	0.00596421	0.0178926	0	0	0	0	0	0	0	0	0	0.00198807	0.00198807	0	0	0	0	0	0	0	0.00198807	0.00596421	0	0	0.00397614
GAAATGTGCATTACCGCTCCAC	747	0	0.00267738	0.00267738	0	0.00133869	0.0200803	0.00267738	0.00535475	0.00133869	0.00133869	0.00267738	0.00669344	0	0.00267738	0.0254351	0.00133869	0.00267738	0.00669344	0	0.0133869	0.00535475	0.00133869	0.00669344	0.00267738	0.00133869	0.00133869	0.00669344	0.00133869	0.00267738	0	0.00267738	0	0.00133869	0	0.00267738	0.00401606	0.00133869	0.00133869	0	0	0	0.00133869	0	0.00669344	0.00401606	0.00133869	0.00267738	0.00535475
GAACGCAGGGATTATGCGTGGT	499	0	0	0.00400802	0	0	0	0.00400802	0.0160321	0.00400802	0	0	0	0	0.00400802	0.00400802	0	0.00400802	0.00400802	0	0.00801603	0	0	0	0.00400802	0	0	0.00801603	0	0.0320641	0	0.00400802	0	0	0.00400802	0	0.00400802	0.00400802	0.0360721	0.00400802	0	0.00801603	0.00801603	0	0	0.00400802	0	0.00400802	0.00801603
GAAGAGCAGCGTATCCGATGAG	682	0.00146628	0	0.00733138	0	0.00439883	0.00146628	0.00146628	0.00439883	0	0.00146628	0	0.00146628	0	0.00439883	0.00733138	0.00146628	0.00146628	0	0	0.00146628	0.00439883	0.00146628	0.00146628	0.00146628	0.00439883	0	0.00146628	0	0.00146628	0	0.00439883	0	0	0	0	0.00439883	0.0146628	0.00146628	0	0.00146628	0	0	0	0	0.00439883	0.00146628	0	0.00439883
GAAGATGGTATGGCAGATTGGC	734	0.00408719	0.0027248	0.0027248	0	0	0.0027248	0.0027248	0.159401	0.0027248	0.0027248	0.00408719	0.0027248	0	0.0027248	0.00408719	0	0.0122616	0.00408719	0	0.00408719	0.00681199	0	0	0.0027248	0.00408719	0	0.0027248	0	0.0027248	0.0027248	0	0.00408719	0	0	0.0027248	0.00817439	0.0027248	0	0	0.0163488	0.0027248	0.00408719	0.0027248	0	0.0027248	0.0027248	0.00408719	0
GAAGCTAATGCTGTTTAGCTTT	653	0	0	0.00153139	0.00153139	0	0.00306279	0.00153139	0.00306279	0.00153139	0.00153139	0	0.00306279	0.00306279	0.00306279	0.00153139	0	0	0.00918836	0.00306279	0.00612557	0.00612557	0	0.00459418	0.00153139	0	0	0.00153139	0	0.00918836	0.00459418	0.00306279	0	0.00153139	0.00153139	0	0.00306279	0	0.00306279	0.00306279	0.00153139	0	0	0.00153139	0	0	0.00153139	0	0.00306279
AGGATACTCAATAGGATGGTAT	611	0.00327332	0	0.00327332	0.00327332	0	0.00490998	0.00490998	0.00490998	0.00490998	0.01473	0	0	0	0.00327332	0.00327332	0	0.00490998	0.00490998	0.00327332	0.00327332	0.00327332	0.00327332	0.00490998	0.00327332	0.00327332	0	0.00818331	0	0	0.0130933	0	0.00327332	0	0	0	0.00327332	0	0.00327332	0.00490998	0	0.00490998	0	0	0.00490998	0.00490998	0	0	0.00490998
GAAGCTATTGGGTTTTCGTGAG	622	0.00321543	0	0.00321543	0	0.00321543	0.00321543	0.00321543	0	0.00321543	0.00321543	0.00321543	0.00321543	0	0.00321543	0.00321543	0.00160772	0.00321543	0.00321543	0	0.00321543	0.00321543	0	0	0	0.00321543	0.00321543	0	0	0	0	0.00321543	0.00321543	0	0	0.00321543	0.00321543	0	0.00321543	0	0	0.00482315	0	0	0	0.00643087	0.00321543	0.00321543	0.00643087
GAAGGTACCCATGTCCAGCAGG	677	0.00295421	0	0.00295421	0	0.00443131	0.0014771	0.00295421	0.0014771	0.014771	0	0	0.0014771	0	0.00295421	0.0014771	0.00295421	0.00295421	0	0	0.0014771	0.00590842	0	0	0	0	0	0	0	0.00443131	0.0014771	0.0014771	0	0	0	0	0.00590842	0.00443131	0	0	0	0.00295421	0.00295421	0	0.0014771	0.00443131	0.0014771	0.00295421	0.0014771
GAAGTGGAAGTTGTACCAGGGT	723	0.00414938	0.00276625	0.00276625	0	0.00276625	0.00276625	0.00691563	0.00414938	0.00276625	0	0.00276625	0	0	0.00414938	0	0.00276625	0.00414938	0.00414938	0	0.00276625	0.00276625	0	0.00691563	0	0.00276625	0	0	0.00276625	0	0.00691563	0	0	0.00276625	0.00276625	0.00276625	0	0	0	0	0.00414938	0	0.00414938	0.00276625	0.00276625	0.00276625	0.00276625	0.00138313	0.00414938
GACAATATCCCGCGTTTCGCGA	694	0	0.00432277	0.00432277	0.00288184	0	0.00432277	0	0.00864553	0	0.00288184	0	0.00432277	0	0.00432277	0.0100865	0	0	0.0100865	0	0	0.00432277	0	0	0	0.00288184	0	0.00288184	0	0.00432277	0.0100865	0	0.00288184	0.00288184	0.00144092	0.00288184	0.00432277	0.00288184	0.00288184	0	0.00288184	0.00432277	0.0907781	0	0	0.00432277	0.00288184	0	0.00432277
GACCGACTAGACGGTCTGTTTT	632	0.00316456	0.00158228	0.00316456	0	0.00316456	0	0	0.00791139	0.00316456	0	0.00316456	0.00316456	0	0.00316456	0.00316456	0	0.00474684	0.0221519	0	0.00316456	0.0189873	0	0	0	0.00316456	0.00316456	0.00316456	0.00316456	0.00791139	0	0	0.00474684	0.00316456	0.00316456	0	0.00791139	0	0.00316456	0.00158228	0.00316456	0.00474684	0	0.00158228	0.00316456	0.00791139	0	0.00316456	0.00474684
GACGGCCTCTATTGAGGTAACT	752	0	0.00265957	0	0	0	0.00265957	0.00265957	0.00531915	0.00797872	0.00265957	0.00265957	0.00531915	0	0.00531915	0.00531915	0.00265957	0.00930851	0.00531915	0.00265957	0.00265957	0.0132979	0	0	0.0106383	0.00265957	0.00265957	0	0	0.00531915	0.00265957	0.00265957	0.00265957	0	0.00531915	0	0.00531915	0	0	0.00531915	0.00265957	0.00265957	0	0.00265957	0.00265957	0.00797872	0.00531915	0.00265957	0.00531915
GACTAGAGCCTAGTTTAACAGC	664	0	0.0060241	0.0060241	0	0	0	0.00451807	0	0.00451807	0	0	0	0	0.00451807	0	0	0	0.00903614	0	0.0135542	0.00451807	0.00451807	0	0.00301205	0.00451807	0	0.00301205	0	0	0.00301205	0.00301205	0	0.0060241	0	0	0	0.998494	0.00301205	0	0	0.00451807	0	0	0.00301205	0.00451807	0	0	0.0060241
GACTCAATACACGTGGTTAACC	719	0.00417246	0.00139082	0.00417246	0	0	0.165508	0.00417246	0	0	0.00139082	0	0.00417246	0	0.00139082	0	0.00139082	0.0069541	0.00139082	0	0	0.00417246	0	0.00417246	0.00139082	0	0	0.00417246	0	0.00834492	0	0.00417246	0	0.00139082	0	0.00139082	0.00417246	0.00139082	0	0.00139082	0	0.00417246	0.00139082	0	0.00139082	0.00417246	0	0	0.00417246
GACTGTCTTTCTGTGGAGTTTT	521	0.00575816	0.00767754	0.00191939	0	0	0.0134357	0.00191939	0.00767754	0.00191939	0.00191939	0	0.00575816	0	0.00575816	0.00191939	0	0	0	0.00191939	0	0.00191939	0	0	0.00575816	0.00575816	0.00191939	0.00191939	0	0	0.00767754	0.00191939	0	0	0	0	0.00191939	0	0	0.00191939	0	0	0	0.00575816	0.00191939	0.00191939	0.00191939	0	0.00191939
GAGACAAGGTGGGGGCAATGTG	4	0	0	0	0	0	0	0	0	0	0	0	0	0	0	0	0	0	0	0	0	0	0	0	0	0	0	0	0	0	0	0	0	0	0	0	0	0	0	0	0	0	0	0	0	0	0	0	0
AGGATATCTAGATTGCGTATCG	81	0	0	0	0	0	0.0123457	0	0.0123457	0	0	0	0	0	0	0	0	0	0	0	0	0	0	0	0	0	0	0	0	0	0.0246914	0	0	0	0	0	0.0246914	0	0	0	0	0	0	0	0	0.0246914	0	0	0
GAGACAAGGTGGGAGCAATGTG	727	0.00275103	0.00275103	0.00275103	0.00275103	0.00275103	0.00275103	0.00825309	0.00275103	0	0.00275103	0	0.00275103	0.00275103	0.00275103	0.00825309	0.00275103	0.00550206	0	0	0.00550206	0.0110041	0	0.00412655	0	0.00550206	0.00275103	0.00825309	0.00275103	0.00275103	0.00275103	0	0.00825309	0	0.00275103	0	0.00550206	0	0	0	0.00275103	0.00275103	0	0	0	0.00275103	0.00275103	0	0.00275103
GAGACCCTGCCGGGACCCTTAG	770	0.0012987	0	0.0025974	0	0	0.00649351	0.0012987	0.0012987	0.0012987	0.0025974	0	0.00779221	0	0	0.00519481	0	0.0025974	0.00649351	0.0012987	0.0012987	0.0025974	0	0	0	0.00519481	0	0.0103896	0	0.107792	0.0012987	0.0012987	0.00519481	0.0012987	0.0025974	0	0.00649351	0.0012987	0	0	0	0.00519481	0	0	0	0.0103896	0	0	0.00649351
GAGAGGGAGCCGGGGGGTCCAG	71	0.0140845	0.0140845	0	0	0	0	0	0	0	0	0	0	0	0.0140845	0	0	0.0140845	0	0	0	0	0	0	0	0	0	0	0	0	0	0	0	0	0	0	0.0140845	0	0	0	0	0	0	0	0	0	0	0.0140845	0.0140845
GAGAGGTGTGAACGCTCAAGGG	767	0	0.00391134	0.00130378	0	0	0.00521512	0.00130378	0.0065189	0.00521512	0.0065189	0	0.00391134	0.00130378	0.00782269	0.00130378	0.00260756	0.00130378	0.0104302	0	0.00130378	0.00521512	0	0	0	0.00521512	0	0.0065189	0.00130378	0.00521512	0.00782269	0.00260756	0	0	0	0	0.00130378	0.00391134	0	0.00130378	0	0	0	0	0.00130378	0.00260756	0.00130378	0	0.00521512
GAGATCACATAGGCTGTCCTAA	630	0	0	0.00793651	0.0015873	0.0015873	0.0111111	0.0015873	0.0015873	0	0.0015873	0	0.0238095	0	0	0	0.0015873	0.00634921	0.0047619	0	0.00634921	0.00634921	0.0015873	0	0	0.00634921	0	0.0015873	0	0.0015873	0	0.0047619	0	0	0	0	0.00634921	0	0	0	0.00634921	0	0	0.0015873	0	0	0	0.0015873	0
GAGATCGTTGTTGAAAACGGGA	619	0.00161551	0	0.00161551	0	0	0.00161551	0	0.00646204	0.00646204	0	0.00323102	0.00323102	0	0.00323102	0.00484653	0	0.00646204	0.00161551	0	0.00484653	0.00161551	0	0.00161551	0.00161551	0	0.0129241	0.00161551	0	0.00161551	0	0.00161551	0	0	0.00161551	0.00161551	0.00161551	0.00161551	0.00323102	0.00161551	0.00161551	0.00646204	0	0.00484653	0.00161551	0.00323102	0	0	0.00161551
GAGCATGTCGTTATAATCTCCA	654	0	0	0.00152905	0	0	0.00458716	0.00458716	0.00611621	0.0030581	0	0.00458716	0	0	0	0.00764526	0	0.00458716	0.00458716	0	0.00458716	0.00152905	0	0.00152905	0	0.0030581	0	0	0.00152905	0.0030581	0.00152905	0	0	0.00152905	0	0.00152905	0.0030581	0.00152905	0.00152905	0.00152905	0.0030581	0.00152905	0.0030581	0	0.0030581	0.00458716	0.00152905	0	0.00458716
GAGCTCTTCTTTTGTGGGTTTT	1546	0.00388098	0	0.00517464	0	0	0.00646831	0.00129366	0.00388098	0.00258732	0.00129366	0.00129366	0.00582147	0	0.00646831	0	0.00129366	0.00646831	0.00388098	0	0.00646831	0.00388098	0.00129366	0.00388098	0.00129366	0.00129366	0.00129366	0.00258732	0.00323415	0.00258732	0.00388098	0	0.00129366	0.00129366	0.00129366	0	0.00711514	0.00129366	0.00258732	0.00129366	0.00258732	0.00129366	0.00129366	0.00129366	0.00129366	0.00517464	0.00129366	0.00129366	0.00452781
GAAGCTGGTCCTGTGTTTGGAA	557	0.00718133	0	0.00179533	0.00179533	0.00179533	0.00179533	0.00359066	0.00179533	0	0.00718133	0	0.00179533	0	0.00718133	0.00179533	0.00359066	0.005386	0	0.00179533	0.00359066	0.010772	0	0.00359066	0	0	0.00179533	0	0	0.0341113	0.00359066	0	0	0.00359066	0	0	0.00179533	0.00179533	0.00359066	0	0	0.00359066	0	0.00179533	0	0	0	0	0
GAGGGTTTGCTCTTTACGGTGC	250	0.008	0.008	0	0	0	0.008	0	0.008	0	0	0	0.008	0	0.008	0.008	0	0	0	0	0.008	0.008	0	0	0.008	0.008	0.008	0.008	0	0.008	0	0.008	0.008	0	0	0	0	0	0	0	0	0	0	0	0	0	0.008	0	0.008
AGGATATTCGGGTGTGTTAGTG	761	0.00262812	0	0.00131406	0	0.00131406	0.00788436	0	0.00131406	0.00525624	0.00262812	0	0.00262812	0	0.00262812	0.00131406	0.00131406	0	0	0.00131406	0.00262812	0.00262812	0	0	0.00131406	0.00919842	0	0.0065703	0	0.0105125	0.0065703	0	0	0.00131406	0	0	0.00394218	0	0.00131406	0	0.00131406	0	0.00131406	0.00131406	0.00131406	0.00262812	0.00131406	0.00262812	0.00525624
GAGGGTTTAACGCTGGAAGCTC	858	0	0.0034965	0.004662	0	0.0011655	0.0011655	0.0011655	0.004662	0.00815851	0.004662	0.0011655	0	0.0011655	0.0011655	0.004662	0	0	0.004662	0	0.0011655	0.0034965	0	0.0034965	0.0011655	0.0034965	0	0.0011655	0	0.0034965	0.0501166	0	0	0	0	0	0.0011655	0.004662	0	0	0.0034965	0.00582751	0	0	0	0.004662	0.0011655	0	0.0034965
GAGGTCTCCCCCCGGTTCCTAT	787	0	0	0.0025413	0	0	0.00508259	0.0025413	0.00762389	0	0.00127065	0.0025413	0	0.00127065	0.00127065	0.00381194	0	0.00508259	0.00762389	0.00127065	0.00127065	0	0	0	0	0.00889454	0	0.0025413	0	0.00127065	0.00127065	0.0025413	0	0.00381194	0.0025413	0.00127065	0.0025413	0	0	0.00127065	0.00127065	0	0.00381194	0	0.00127065	0.00381194	0.00127065	0.00127065	0.0292249
GAGTATGCTGTGCTACCGGTTC	458	0	0	0.00436681	0	0.00218341	0	0	0.00218341	0	0	0	0.00218341	0.00218341	0.00436681	0.00218341	0	0.00436681	0.0131004	0	0.00218341	0.00436681	0	0	0	0.00436681	0.00436681	0.00218341	0	0.010917	0.00436681	0.00218341	0	0	0	0.00873362	0.00436681	0	0	0	0.00218341	0.00873362	0	0	0.00436681	0.00436681	0.00218341	0	0.00873362
GAGTTAGAAGAGGAGTGTAATT	500	0.006	0	0.008	0	0.002	0.038	0	0.002	0.002	0	0	0.006	0	0.002	0.002	0.002	0.008	0.002	0	0.006	0	0	0.002	0.012	0.006	0	0	0.002	0	0.002	0.002	0	0	0	0	0	0.002	0	0	0.002	0.006	0	0	0.002	0.008	0	0	0
GAGTTCTTCGCGTTTCCTAATG	260	0	0	0.00769231	0.00769231	0	0.00769231	0	0	0.0115385	0.0115385	0.00769231	0	0	0	0	0	0	0.0153846	0	0	0	0.00769231	0.00769231	0	0	0	0.0153846	0.00769231	0.00769231	0.0115385	0.00769231	0	0	0.00769231	0	0	0	0	0	0.0115385	0	0	0	0	0.00769231	0	0.00769231	0
GAGTTGTTGCCTGAGGTTTCGC	654	0.0030581	0	0.0030581	0.0030581	0	0	0	0.0030581	0.0030581	0.0030581	0	0.0030581	0	0.0030581	0.00458716	0	0.0030581	0.0030581	0	0.00917431	0.0030581	0	0	0	0.00458716	0	0.0030581	0.00458716	0.00764526	0.0030581	0	0	0	0.0030581	0.0030581	0.0122324	0	0.0030581	0.0030581	0.0030581	0.00917431	0	0	0	0.00917431	0	0.0030581	0.0030581
GATAGCCGGTTAGCCATTGGAG	139	0	1	0	0	0	0	0	0.00719424	0	0	0	0	0	0	0.00719424	0	0.00719424	0	0	0	0	0	0	0	0	0	0.0431655	0	0	0	0	0	0	0	0	0	0	0	0	0	0.00719424	0.00719424	0	0.00719424	0	0	0	0
GTTAGCCTACGATCGGTGGTGC	674	0	0	0.00296736	0	0	0.00296736	0.00296736	0.00593472	0.00296736	0	0	0.00296736	0	0.00593472	0.0074184	0	0.00593472	0.00593472	0	0.00296736	0.0103858	0	0	0	0.00445104	0	0	0	0.00296736	0.00296736	0	0.00296736	0.00296736	0	0.00296736	0.00296736	0	0	0	0.00296736	0.00296736	0.00296736	0	0	0	0	0	0.00296736
GATAGGCTGAGCTGGTTGATCT	826	0	0	0.00242131	0	0	0.00484262	0.00242131	0.00484262	0.00726392	0	0	0.00605327	0	0.00605327	0	0	0.00242131	0.00242131	0.00242131	0.00363196	0.0121065	0.00242131	0.00242131	0.00242131	0.00484262	0	0.00484262	0	0.00242131	0.00484262	0	0	0	0.00242131	0.00242131	0.00242131	0	0	0.00242131	0.00242131	0.00484262	0	0.00484262	0	0.00484262	0.00242131	0	0.00242131
GATGATTGCTTTTTGCTTTCTA	831	0	0.00120337	0.00240674	0	0.00120337	0.00120337	0.00120337	0.00120337	0.00120337	0	0.00120337	0.00120337	0	0.00361011	0.00240674	0.00120337	0.00842359	0.00842359	0.00120337	0.00240674	0.00842359	0.00120337	0.00120337	0.00120337	0.00481348	0	0.00120337	0	0.0252708	0.00361011	0	1	0	0	0.00361011	0.00361011	0.00120337	0	0	0.00361011	0	0.00240674	0.245487	0.00120337	0.00361011	0	0	0
AGGATCTTCGTTCTGTGAATCC	850	0.00470588	0	0.00470588	0.00117647	0	0.00941176	0	0.00117647	0	0	0	0.00588235	0	0.00117647	0.00352941	0.00235294	0.00352941	0.00470588	0.00117647	0.00588235	0.00470588	0.00117647	0.00470588	0	0.00117647	0.00117647	0.00470588	0	0.00470588	0.00588235	0.00117647	0	0	0.00117647	0	0.00117647	0	0	0.00117647	0.00117647	0.00352941	0.00235294	0	0.00117647	0.00470588	0.00235294	0	0
GATGGCGGATGGATGTGTCAAG	3	0	0	0	0	0	0	0	0	0	0	0	0	0	0	0	0	0	0	0	0	0	0	0	0	0	0	0	0	0	0	0	0	0	0	0	0	0	0	0	0	0	0	0	0	0	0	0	0
GATGTTACGATGGTCCAAAGCG	616	0	0	0	0	0.00162338	0.00487013	0.00162338	0.00162338	0	0	0	0.00487013	0.00162338	0	0	0	0.00649351	0.00487013	0.00162338	0.00162338	0	0	0.00162338	0	0.00162338	0.00649351	0.0275974	0.00487013	0.00487013	0.00487013	0.00162338	0.00162338	0	0	0	0	0	0	0	0	0.0113636	0	0.00162338	0.00162338	0.00162338	0.00162338	0.00487013	0.00649351
GATTATCAGTTACGGGCTAGCT	750	0.00666667	0.004	0.00933333	0	0	0.008	0.00266667	0	0.004	0	0	0.004	0	0.00666667	0	0.00266667	0.00266667	0.00533333	0.00266667	0.00533333	0.004	0.00266667	0.00266667	0.004	0.00266667	0	0.004	0	0.004	0.004	0.0133333	0.00533333	0.004	0	0	0.00666667	0.00266667	0.00266667	0.00266667	0	0.004	0	0.00266667	0.00266667	0.004	0	0.004	0.00533333
GATTGCGCAGCGGCTTGGTGCG	532	0.0037594	0.0018797	0.0037594	0.0037594	0	0.0018797	0	0.0131579	0.0451128	0	0.0018797	0.0018797	0	0.0018797	0.0037594	0	0	0	0	0	0.0018797	0	0.0037594	0	0	0	0.0018797	0	0.0037594	0.0112782	0.0093985	0.0018797	0.0037594	0	0	0.0037594	0	0	0.0018797	0.0093985	0.0018797	1	0	0.0037594	0.0037594	0	0.0037594	0.0018797
GCAAATGAGGCGTCGCTATGTG	560	0	0	0.00535714	0	0.00535714	0.00892857	0.00357143	0.00892857	0.00178571	0	0	0.00178571	0	0	0.0142857	0	0.00535714	0.00178571	0.00535714	0.00357143	0	0.00357143	0.00178571	0	0.00178571	0.00178571	0.00357143	0	0	0.00178571	0.00357143	0	0	0	0	0.00178571	0	0	0	0.00178571	0	0.00178571	0	0.00178571	0.00357143	0	0	0.00178571
GCAACTTCATTAGTATCTAGAG	803	0	0.00373599	0.00747198	0.00373599	0	0.00373599	0	0.00622665	0.00622665	0	0	0.00622665	0	0.00747198	0	0	0.00373599	0	0	0.00124533	0.00622665	0	0.00124533	0.00124533	0	0	0.00373599	0	0.00373599	0.00124533	0.00124533	0.00124533	0.00373599	0.00124533	0.00124533	0.00622665	0.00373599	0.00124533	0	0.00124533	0.00124533	0.00373599	0.00373599	0.00124533	0.00124533	0	0	0.00373599
GCAATGGATACACAGTCTCCCT	659	0.151745	0	0.0030349	0.0030349	0	0.00758725	0.00455235	0	0.0030349	0	0	0.0121396	0	0.0030349	0	0	0.0030349	0.00455235	0	0.0030349	0.0091047	0	0.00455235	0	0.0030349	0	0.0030349	0	0.0030349	0.0030349	0.0030349	0.0030349	0	0.0030349	0	0.00455235	0	0	0.00758725	0	0.0030349	0.0030349	0	0	0.0030349	0.0030349	0.0030349	0.0151745
GTAATTTGGGCGCGGTGTTCTC	797	0.00125471	0	0.00752823	0	0	0.00376412	0	0.00627353	0.00376412	0.00376412	0.00125471	0.00878294	0.00125471	0.00627353	0.00376412	0	0.00627353	0.00376412	0	0	0.00376412	0	0.00501882	0	0.00376412	0	0	0	0.00376412	0.00125471	0	0	0.00376412	0.00125471	0	0.00376412	0	0.00376412	0.00125471	0	0.00376412	0.00376412	0.00125471	0	0.00376412	0.00627353	0	0.00376412
GCACGTAGGCACTTAGGTTTTA	728	0.00274725	0	0.00824176	0.00274725	0	0.00137363	0	0.00274725	0	0	0	0.00686813	0.00274725	0.00274725	0.00824176	0	0.00412088	0.00274725	0.00137363	0.00137363	0.00274725	0.00137363	0.00137363	0	0.00274725	0	0.00549451	0	0	0	0.00137363	0.00137363	0.00137363	0	0.00824176	0	0.00137363	0	0.00137363	0.00137363	0.00137363	0.00137363	0	0.0137363	0.00549451	0	0.00137363	0.00274725
GCAGGACGACTTAATGTCTCAG	59	0	0	0.0338983	0	0	0	0	0.0338983	0	0	0	0	0	0	0	0	0.0338983	0	0	0	0	0	0	0	0	0	0	0	0	0	0	0	0	0.0338983	0	0	0	0	0	0.0338983	0	0	0	0.0338983	0	0	0	0.0338983
AACTTGTCCCGTTCTGTGCGCA	844	0	0	0.00473934	0	0	0.00236967	0.00236967	0.00473934	0.00473934	0.00236967	0.00473934	0.00829384	0	0.00473934	0.00236967	0.00236967	0.00473934	0.014218	0	0.00236967	0.00236967	0.00236967	0.00236967	0.00236967	0.00473934	0.00236967	0.00473934	0	0.00592417	0	0	0	0	0	0	0.00236967	0.00236967	0	0.00236967	0	0.0035545	0	0	0.00473934	0.0035545	0	0	0.00473934
AGGATGACGTGTACCTGCAGCG	354	0	0.00564972	0	0	0	0.00564972	0	0	0.00564972	0	0	0	0	0.00564972	0.00564972	0.00564972	0	0.00847458	0	0.00847458	0.00564972	0.00564972	0	0	0.00847458	0	0.00564972	0	0.00847458	0.00564972	0	0	0	0	0	0.00564972	0.00564972	0	0.00564972	0	0.00847458	0	0.00564972	0	0	0	0.00564972	0
GCAGTGGAAGCTATTCTGCCTC	892	0	0.00336323	0.0044843	0.00336323	0.00224215	0.0100897	0.00336323	0.00672646	0.00336323	0.00336323	0.00224215	0.00672646	0	0.0044843	0.00224215	0.00224215	0.00560538	0.00224215	0	0.00224215	0.00336323	0.0044843	0.0100897	0.0044843	0.00336323	0.00224215	0.0044843	0.00224215	0	0	0	0	0.00224215	0	0	0.00224215	0.00224215	0.00560538	0.00336323	0.00224215	0.00336323	0	0.00224215	0.00224215	0.00896861	0	0	0.0044843
GCATACTTCGGTTTGCTAGTAG	817	0.00367197	0.00122399	0.00734394	0.00367197	0	0.00367197	0.00122399	0.00122399	0.00367197	0.00367197	0	0	0.00122399	0.00122399	0	0	0.00489596	0	0	0.0110159	0.00122399	0.00122399	0.00367197	0.00122399	0.00489596	0.00367197	0	0.00122399	0.00367197	0.00489596	0	0.00122399	0	0.00367197	0	0.00122399	0	0.00122399	0	0.00122399	0.00367197	0	0.00122399	0.00367197	0.00122399	0	0.00122399	0.00367197
GCATCAGAGCTCGTTTGGCATT	533	0.00187617	0.00187617	0	0	0.00375235	0	0	0.00750469	0	0.00187617	0	0.00375235	0	0.00187617	0.00750469	0	0.00187617	0.00375235	0	0	0.00187617	0	0	0	0	0	0	0	0.00375235	0.00187617	0.00187617	0	0	0.00187617	0.00187617	0.00187617	0.00187617	0.00750469	0.00187617	0	0	0	0.00187617	0.00187617	0.00375235	0	0.00187617	0.00750469
GCATGCGCTGCGTTCGTATTTA	1459	0.0013708	0.0027416	0.0027416	0	0	0.0027416	0.0013708	0.0027416	0.0020562	0.00411241	0.00479781	0.003427	0	0.00411241	0.0027416	0	0.00479781	0.00411241	0.0013708	0.0013708	0.00479781	0	0.0013708	0	0.00685401	0.0020562	0.0020562	0	0.0027416	0.003427	0.0013708	0.0013708	0.0013708	0.0027416	0	0.0013708	0	0	0.000685401	0	0.0027416	0.00822481	0.0013708	0.003427	0.00548321	0.0013708	0	0.00411241
GCATGCAGAGTGGGTTCGGGTT	733	0	0	0.00818554	0.00272851	0	0.00272851	0.00272851	0.00272851	0.00545703	0.00272851	0.0109141	0.00272851	0	0.00545703	0.00272851	0	0.00409277	0.00409277	0	0.00545703	0.00272851	0	0.00272851	0	0.0095498	0	0.00272851	0	0.00545703	0.00272851	0.00272851	0	0	0.00272851	0.00545703	0.00818554	0	0	0	0	0.00272851	0.00272851	0.00272851	0.00272851	0.0109141	0.00272851	0.00272851	0.00272851
GCATGGGCCATAGTAGCCCCGC	839	0	0.00238379	0.00357569	0.00238379	0	0.00238379	0.00238379	0.00357569	0	0	0	0	0	0.00715137	0.0286055	0.00238379	0	0.00238379	0.00238379	0.00476758	0.00238379	0.00238379	0.00238379	0.00357569	0.00357569	0.00238379	0.00357569	0.00357569	0.00238379	0.0238379	0	0.00357569	0.00238379	0	0	0	0	0.00238379	0.00357569	0	0.00238379	0.00238379	0.00357569	0.00476758	0.00715137	0.00238379	0.00238379	0.00834327
GCACTAGGTGGCGGTGTCGGTT	600	0	0.005	0.168333	0	0	0.00666667	0.00333333	0	0.005	0.00333333	0	0.00333333	0	0.00666667	0	0.00333333	0	0.00833333	0	0.00833333	0.00333333	0	0	0	0.00333333	0	0.00833333	0	0.00333333	0.00333333	0.00333333	0.00333333	0	0	0.00333333	0	0	0	0	0	0.00833333	0	0.00333333	0.00333333	0.00333333	0	0	0.00166667
GCATTGCAGCTCTTGGGCCTTG	850	0	0.00117647	0.00235294	0	0.00352941	0.00352941	0.00235294	0.00117647	0.00235294	0.00117647	0	0.00352941	0.00235294	0.00705882	0.00235294	0	0.0105882	0.00117647	0.00117647	0	0.00352941	0	0.00117647	0	0.00352941	0	0.00352941	0.00117647	0.00235294	0.00235294	0.00117647	0.00235294	0.00235294	0	0.00352941	0.00352941	0	0	0	0	0.00352941	0	0.00117647	0.00352941	0	0.00117647	0.00117647	0.0105882
GCCAGGTATACTGTGCATTGCA	816	0.00245098	0.00245098	0.00490196	0	0	0.00490196	0	0.00245098	0.00245098	0.00245098	0	0.00735294	0	0.00245098	0.00490196	0	0.00612745	0.0122549	0	0.00245098	0.00245098	0.00245098	0.00245098	0	0.00490196	0.00245098	0.00367647	0.00245098	0.00490196	0.00367647	0.00245098	0.00245098	0	0	0	0.00245098	0.00367647	0	0	0	0.00490196	0.00367647	0	0.00490196	0.00612745	0	0.00245098	0.00490196
GCTCCTACCCATGGTGGCCCAA	637	0	0.00313972	0	0	0	0.00627943	0.00313972	0.010989	0.00470958	0.00627943	0	0.010989	0.00313972	0.00627943	0.00313972	0	0.00627943	0.00627943	0	0.00627943	0.00313972	0.00313972	0	0.00313972	0.00627943	0.00313972	0	0	0.00313972	0.0188383	0	0.00627943	0.00313972	0	0.00313972	0.00313972	0	0	0	0	0.00313972	0.00313972	0.00313972	0	0.00627943	0	0	0.00313972
AGGATGCTAGCCAGATTGTGGG	652	0.00460123	0	0	0	0	0.00613497	0.00306748	0.00306748	0.00613497	0	0	0.00460123	0	0.00306748	0	0	0.00306748	0.00306748	0.00306748	0	0.00306748	0	0.00306748	0	0.00306748	0	0.00306748	0	0.00613497	0.00306748	0	0	0	0	0.00306748	0	0	0	0	0.00306748	0.00613497	0	0	0	0.00306748	0.00306748	0	0.00613497
GCCCCTGCAGGACATGGTCTTA	675	0	0	0	0.00296296	0.00148148	0.00148148	0.00296296	0.00592593	0.00296296	0	0	0.00740741	0	0.00148148	0.00148148	0	0	0.00148148	0	0.00296296	0.00740741	0	0	0.00296296	0.00592593	0	0.00296296	0.00148148	0.00592593	0.00148148	0	0	0	0	0.00148148	0.00148148	0	0	0	0	0	0	0.00296296	0	0.0148148	0.00148148	0.00148148	0.00444444
GCCCGTCGGGGTCCGAGACGAT	729	0.00411523	0	0.00548697	0.00274348	0	0.00274348	0.00685871	0.00274348	0.00274348	0	0	0.00274348	0	0.00274348	0.00274348	0	0.00274348	0.00685871	0.00274348	0.00274348	0.00960219	0	0.00274348	0.00274348	0	0	0.00960219	0.00274348	0	0.00274348	0.00274348	0.00548697	0	0	0	0.00274348	0	0.00274348	0	0	0.00685871	0.00274348	0	0	0.00548697	0.00274348	0.00548697	0.00548697
GCCGCATAATGTCCTCTGAGGT	884	0	0	0.00339367	0.00113122	0	0.00113122	0.00339367	0.00452489	0.00452489	0	0.00113122	0.0135747	0.00113122	0.00339367	0.00339367	0.00113122	0.00565611	0.00452489	0	0.00452489	0.00452489	0	0.00452489	0	0.00565611	0	0.00339367	0	0.00452489	0.00565611	0.00452489	0.00113122	0.00113122	0	0	0.00452489	0.00113122	0	0	0	0.00339367	0.00339367	0	0	0.00113122	0.00113122	0.00565611	0.00452489
GCCGCTTCTGATATTCGCGGTC	565	0.00353982	0	0.0106195	0	0	0.00353982	0.00353982	0.00353982	0	0.00353982	0.00353982	0.00353982	0	0.00707965	0.00353982	0	0.00353982	0.00353982	0	0.00353982	0	0	0.00353982	0	0.00707965	0.00353982	0.0106195	0	0.0212389	0.00353982	0	0	0	0	0.00353982	0.00707965	0	0	0.00353982	0.00353982	0.00707965	0	0	0.00353982	0.00707965	0.00353982	0.00353982	0.00353982
GCCGGTCAACTTTGAGACCGGT	725	0.00275862	0	0.00275862	0	0	0.00689655	0.00275862	0.00275862	0.00275862	0	0	0.00275862	0.00275862	0	0.00275862	0.00275862	0.00551724	0.00827586	0.00275862	0.00275862	0.00275862	0	0	0	0	0	0.00275862	0	0.0151724	0.00275862	0	0	0	0.00275862	0	0.00275862	0	0.00275862	0.00275862	0.00275862	0.00275862	0	0.00275862	0.00551724	0.00275862	0	0	0.00827586
GCCTCTCTTTCAGCACGCTTAG	706	0	0.00141643	0.00424929	0	0	0.00283286	0	0.00849858	0.00283286	0.00141643	0	0.00566572	0	0.00424929	0.00283286	0	0.00141643	0.00566572	0.00283286	0.00424929	0.00141643	0	0.00283286	0.00141643	0.00424929	0.00141643	0.00424929	0	0.00141643	0.00283286	0.00141643	0	0	0.00141643	0.00566572	0	0.00141643	0	0.00141643	0	0.00141643	0	0	0.00283286	0.00708215	0	0.00283286	0.00141643
GCCTTATTGTTAGACCTCTATA	3	0	0	0	0	0	0	0	0	0	0	0	0	0	0	0	0	0	0	0	0	0	0	0	0	0	0	0	0	0	0	0	0	0	0	0	0	0	0	0	0	0	0	0	0	0	0	0	0
GCGACTGATGTGGAAGTGTACC	749	0.00400534	0.00267023	0.0133511	0	0	0	0.00400534	0	0.00400534	0.00267023	0	0.00267023	0	0.00400534	0.00267023	0	0.00400534	0.00534045	0	0.00400534	0.00400534	0	0.00267023	0.00267023	0.00267023	0	0.00267023	0	0.00400534	0	0	0.00667557	0.00267023	0	0	0.00400534	0	0	0.00400534	0	0.00400534	0.00534045	0	0.00267023	0.00667557	0	0	0.00267023
GCGAGGGATAGGATGCACGCTC	5	0	0	0	0	0	0	0	0	0	0	0	0	0	0	0	0	0	0	0	0	0	0	0	0	0	0	0	0	0	0	0	0	0	0	0	0	0	0	0	0	0.2	0	0	0	0	0	0	0
GCGAGGGTTGTTCCTCACTCCC	721	0	0	0.00138696	0.00138696	0.00277393	0.0721221	0.00138696	0.00138696	0.00277393	0.00277393	0	0.00554785	0	0	0	0.00138696	0.00832178	0.00554785	0	0	0.00277393	0	0.00138696	0.00693481	0.00138696	0.00138696	0.00138696	0	0.00554785	0	0	0.00138696	0.00138696	0	0	0.0221914	0	0.00138696	0	0	0	0	0.00138696	0.00554785	0.00277393	0.00138696	0.00138696	0.00693481
AGGCAGTGTTTATTTTGTAACT	833	0.00240096	0	0.00240096	0	0.00240096	0.0228091	0	0.00240096	0.0468187	0	0.00240096	0.00240096	0	0.00240096	0.00240096	0	0.00960384	0.0060024	0.0060024	0.00360144	0.00360144	0	0.0060024	0.00240096	0.0060024	0	0.00240096	0	0.00720288	0.00240096	0	0	0	0.0060024	0	0.00240096	0	0	0.00240096	0.00240096	0.00240096	0.00240096	0.00240096	0	0.00240096	0.00240096	0.00360144	0.00240096
GCGCCCTTTTCCGGGTAGTTCA	665	0	0.00300752	0.00150376	0	0	0.00300752	0	0.00300752	0.00150376	0	0.00150376	0.0075188	0	0.0075188	0	0.981955	0.00150376	0.00300752	0.00150376	0.00150376	0.00300752	0	0	0	0.00150376	0	0	0	0	0	0	0	0	0.00300752	0	0.0075188	0	0	0	0	0.0075188	0.00300752	0	0	0.0075188	0	0	0.00300752
GCGGAGCTCTGATGGTGTTTGC	573	0	0	0.0034904	0	0	0.0034904	0	0.0017452	0.0017452	0.0017452	0	0.0157068	0.017452	0.008726	0.0034904	0	0.008726	0.0034904	0	0.008726	0.0034904	0	0	0.0017452	0.0069808	0	0	0	0.0034904	0.008726	0	0.0017452	0.0034904	0	0	0.0017452	0	0.0017452	0.0017452	0.0017452	0.0034904	0	0	0.0069808	0.0034904	0.0017452	0	0.0069808
GCGGGAGAATTTATACAACATT	581	0	0.00172117	0.00688468	0.00172117	0	0	0	0.00688468	0.00172117	0	0	0	0	0.00516351	0	0	0.00516351	0.00688468	0	0.00688468	0.00516351	0	0.00172117	0.00172117	0	0	0.00688468	0	0	0.0137694	0	0	0	0	0	0.00172117	0	0	0	0	0.00516351	0	0.00172117	0.00172117	0.00516351	0.00172117	0	0
GCGGGGTAGTTACGATTTCCGC	667	0.0029985	0	0.0029985	0	0	0.00449775	0.0029985	0.00749625	0.0029985	0.0029985	0.998501	0.00449775	0	0	0.0029985	0	0.0029985	0.0029985	0	0.0029985	0.0029985	0	0	0	0.0029985	0	0.0029985	0	0.00449775	0.00449775	0	0.0029985	0.0029985	0.0029985	0	0.00449775	0.0029985	0	0	0	0.0029985	0.0029985	0	0.0029985	0.0029985	0.0029985	0.00749625	0.0029985
GCGTAATGCGTGCGGAACTATG	643	0	0.00311042	0.00466563	0	0	0.00311042	0.00311042	0.00466563	0.0171073	0	0.00311042	0	0	0.00466563	0.00622084	0.00311042	0.00311042	0.00933126	0	0.0139969	0.00311042	0.00311042	0	0	0.00622084	0	0.00622084	0	0.00311042	0	0	0	0	0	0.00311042	0.00311042	0	0	0	0.00311042	0.00622084	0	0	0.00311042	0.00311042	0.00311042	0.00311042	0.00311042
GCGTAGCGGGTGTATGATTACG	672	0	0	0.00446429	0	0.00595238	0.00744048	0.00446429	0.00446429	0	0	0.00297619	0.00297619	0	0	0.0104167	0	0.00446429	0.00892857	0	0.00892857	0.00892857	0	0	0	0.00446429	0	0	0.00297619	0.00744048	0.0104167	0.00446429	0.00595238	0	0.00446429	0	0.00595238	0.00446429	0.0119048	0.00595238	0	0	0.00446429	0	0.00446429	0.00595238	0.00297619	0	0
GTGTAGGCCGGCTAGCGTAAGA	648	0	0.00462963	0.00617284	0.0138889	0	0.00617284	0	0.00617284	0.0169753	0	0	0.00308642	0	0.00308642	0.00308642	0	0.00925926	0.00617284	0	0.00308642	0.00617284	0.00308642	0	0	0.00308642	0.00462963	0.00308642	0	0.00617284	0.00308642	0	0.00308642	0	0.00308642	0	0.00462963	0	0	0.00308642	0.00308642	0	0.00308642	0	0	0.00308642	0	0.00308642	0.00308642
GCGTAGTAGAGAGAATGTCTCC	803	0	0.00124533	0.00124533	0.00373599	0.0423412	0.00124533	0.00373599	0.00124533	0.00124533	0.00124533	0	0.00124533	0	0.00373599	0.00747198	0	0.00124533	0	0	0.00373599	0.00373599	0.00124533	0.00124533	0.00124533	0.00373599	0	0.00373599	0	0.00373599	0.00124533	0.00124533	0.00498132	0	0	0.00124533	0.00373599	0.00373599	0	0	0.00124533	0.00373599	0	0.00124533	0	0.00498132	0.00124533	0.00124533	0.00747198
GCGTGATTTTTGCTATACGGTG	435	0	0	0	0	0	0.00229885	0.00229885	0	0.016092	0	0	0	0.00689655	0.0114943	0.00229885	0	0.00689655	0.00689655	0.00229885	0.016092	0.00689655	0	0	0	0	0	0.00229885	0	0	0.00229885	0	0	0	0.00229885	0	0.00689655	0.245977	0	0	0.00229885	0.00229885	0	0.00229885	0.00229885	0.016092	0	0	0
GCGTGTGACCTTAGGTCATCTT	851	0.00235018	0.00235018	0.00352526	0	0	0.00587544	0.00235018	0.00940071	0.00235018	0	0.00117509	0.00352526	0.00235018	0.00940071	0.00822562	0.00235018	0	0.0152761	0.00352526	0	0.00587544	0	0	0	0.00235018	0.00235018	0.00352526	0.00235018	0.00470035	0.00235018	0.00235018	0	0	0	0	0.00235018	0.00235018	0	0	0.00235018	0.00352526	0.00352526	0	0.00235018	0.00352526	0.00235018	0.00235018	0.00352526
AGGCCGAGCCCGTACTCAAGTT	575	0.00695652	0	0.0226087	0.00521739	0	0.00695652	0	0.00347826	0.00521739	0	0.0121739	0.00347826	0	0.00347826	0.00347826	0.00347826	0.00347826	0.0191304	0	0.00347826	0.00521739	0.00521739	0.00347826	0.00347826	0	0	0.013913	0.00347826	0	0.00347826	0	0.0173913	0	0	0.00347826	0.00347826	0	0.00347826	0	0	0.00695652	0	0	0.00347826	0.00521739	0.00521739	0	0.00521739
GCGTGGGCCCTCTTGAGAGGTT	759	0	0.00263505	0.00263505	0.00263505	0	0.00263505	0	0.00263505	0.00263505	0	0.00263505	0.00527009	0.00263505	0.00263505	0.00658762	0	0.00658762	0.00658762	0	0.0105402	0.00263505	0.00527009	0	0	0.00527009	0.00263505	0.00263505	0.00263505	0.00263505	0.00263505	0	0.00263505	0	0	0	0.00263505	0.00131752	0	0	0.00263505	0.00263505	0	0.00527009	0	0.00527009	0	0	0.00263505
GCGTTAAACCGTCCCTACGTAA	854	0.00117096	0.00117096	0.00936768	0	0	0.00234192	0	0.00819672	0.00117096	0.00117096	0	0.00702576	0	0.00234192	0.00117096	0	0.00351288	0.00936768	0	0.00351288	0.00702576	0	0	0	0.00117096	0	0.00117096	0	0.00351288	0.00234192	0.00117096	0.0058548	0.0163934	0	0.00234192	0.00117096	0	0	0.00117096	0	0.00234192	0.00117096	0	0.00117096	0.00351288	0.00117096	0	0.00117096
GCGTTCGTATATCATTAGATTT	525	0	0.00190476	0	0.00571429	0.00190476	0.00380952	0.00190476	0	0.00571429	0	0.00190476	0.00571429	0	0.00190476	0.00952381	0	0	0.00190476	0.00190476	0.00190476	0.00571429	0	0	0	0.00190476	0	0.0514286	0	0.00952381	0	0	0	0	0.00190476	0	0.00190476	0	0	0.00952381	0	0.00571429	0.00190476	0.00190476	0.00190476	0	0.00190476	0	0.00190476
GCTAAGGGGACTGATGAGGACA	876	0.00456621	0.00228311	0.00456621	0	0	0.00228311	0.00228311	0.00456621	0.00456621	0.00228311	0.00228311	0.00228311	0	0.00684932	0.00228311	0	0.00456621	0.00684932	0.00228311	0.00228311	0.00456621	0.00228311	0.00228311	0	0.00684932	0.00228311	0.00228311	0.00228311	0.00228311	0.00228311	0.00228311	0	0.00228311	0	0	0.00456621	0	0	0	0	0.00114155	0.00456621	0	0	0.00684932	0.00228311	0.00228311	0.00456621
GTTATAGATGGATTATACGCTG	573	0	0	0.0069808	0	0	0.0069808	0	0.0104712	0.0034904	0	0.0034904	0.0139616	0.0034904	0.0122164	0.0052356	0	0.0034904	0.0052356	0	1	0.0069808	0	0	0.0034904	0	0	0.0034904	0	0.0034904	0	0	0.0034904	0	0	0	0.0052356	0	0	0	0	0.008726	0.0034904	0.0034904	0.0034904	0.0034904	0	0.0034904	0.0052356
GCTATGATAGTCCTTATTCCGG	537	0	0.0018622	0.0018622	0.0018622	0.00558659	0.00744879	0	0.00744879	0.0018622	0.00558659	0	0	0	0.00744879	0	0	0	0.0018622	0	0.0018622	0.00931099	0.0018622	0.0018622	0.0018622	0.00744879	0	0.0018622	0	0.0018622	0.00558659	0.0018622	0.0018622	0	0	0.0018622	0.00744879	0.0018622	0	0.0018622	0	0	0	0	0.00558659	0.00558659	0	0	0.00744879
GCTCACTTTCTAAAAATTTATC	768	0.00390625	0.00130208	0.00390625	0	0	0	0.00130208	0.00651042	0	0.00130208	0	0.00390625	0	0.00651042	0.00390625	0.00130208	0.0117188	0	0	0.0078125	0.00130208	0	0	0.00130208	0.00390625	0.00130208	0.00390625	0	0.00390625	0.00390625	0	0	0.00130208	0.00130208	0.00130208	0	0	0.00390625	0	0	0.00390625	0.0143229	0.00651042	0.00390625	0.00130208	0	0.00130208	0.00130208
GCTCCCTGGCACAGACTGTTGG	546	0.003663	0	0.003663	0	0.00549451	0.003663	0.0018315	0.014652	0.010989	0	0.00549451	0	0	0.00915751	0.00732601	0	0.00549451	0.003663	0	0.003663	0.003663	0	0	0.003663	0.0201465	0	0.003663	0	0.00549451	0.003663	0	0	0.003663	0	0.00732601	0.014652	0.00732601	0	0	0	0.003663	0	0.00732601	0	0.00549451	0	0	0.00549451
GCTCCGGACCGATTGTATCGTG	701	0	0	0.0114123	0.00285307	0	0.00285307	0	0	0.00570613	0	0	0.00285307	0	0.00713267	0.00285307	0.00285307	0.0114123	0.00713267	0	0.00285307	0	0.00285307	0.00285307	0	0.0356633	0.0156919	0	0	0.00570613	0.00285307	0	0.00285307	0	0	0	0	0	0	0.00285307	0.00285307	0.00713267	0	0.00285307	0.00285307	0.0442225	0.00285307	0	0.00713267
GCTCGTGTGTATGTTTCCAAAA	623	0.024077	0	0	0	0.00642055	0.00642055	0.00160514	0	0.011236	0	0	0.00481541	0	0.00481541	0	0.00160514	0.00160514	0.00642055	0	0.00481541	0.00160514	0	0	0	0.00481541	0.00481541	0.00481541	0	0.00160514	0.00481541	0.00160514	0	0.00160514	0	0	0.00160514	0	0.00160514	0	0	0	0.00160514	0	0	0.00160514	0.00160514	0	0
AGGTCGTGGGCACAGTTGGTGC	818	0	0.00244499	0.00366748	0	0	0.00366748	0.00244499	0.00855746	0.00244499	0	0	0.00366748	0.00244499	0.00366748	0.00244499	0.00366748	0.00366748	0.0195599	0	0.00366748	0.00366748	0	0.00733496	0.00366748	0	0	0.00366748	0	0.00366748	0.00366748	0.00366748	0.00366748	0.00244499	0	0.00244499	0.00366748	0	0.00244499	0.00244499	0	0	0	0.00366748	0	0.00244499	0.00366748	0	0.00488998
GCTCTCATTTTAAGATAACTGT	920	0	0	0.0195652	0.00543478	0	0.00108696	0	0.00217391	0.00217391	0.00434783	0	0.00543478	0	0.00652174	0.00217391	0.00108696	0.00543478	0.00434783	0.00108696	0	0.00217391	0.00108696	0.00108696	0.00217391	0.00543478	0	0.00108696	0	0.00217391	0	0	0	0	0	0	0.00217391	0	0.00108696	0.00543478	0.00108696	0.00217391	0.00108696	0.00108696	0	0.00108696	0.00108696	0.00108696	0
GCTCTTTATCGTGCTAATGGAG	823	0.00121507	0	0.0036452	0.0036452	0.0036452	0.00850547	0.00121507	0.0036452	0.00607533	0.00486027	0.00121507	0.00850547	0.00121507	0.0036452	0.0036452	0.00121507	0.0036452	0.00850547	0.00121507	0.00121507	0.0036452	0	0.00121507	0.0036452	0.00607533	0.00121507	0.00607533	0.00121507	0.0036452	0.00121507	0	0.00607533	0.0036452	0.00607533	0	0.0036452	0	0.0036452	0.0036452	0.00121507	0.00121507	0	0.0036452	0	0.0036452	0.0036452	0	0.00486027
GCTCTTGACGTTTCGAGCTCTG	760	0.00263158	0.00394737	0.00394737	0.00263158	0	0.00394737	0.00263158	0.00263158	0.00394737	0	0.00263158	0	0.00263158	0.00263158	0	0	0.00394737	0.00394737	0.00263158	0	0.00526316	0.00394737	0	0	0.00131579	0	0.00394737	0	0.00394737	0.00263158	0	0	0.00263158	0	0	0.00263158	0.00263158	0.00526316	0	0	0.00394737	0	0	0	0.00526316	0.00263158	0.00263158	0.00526316
GCTGCCATCGATAGGCAACAAG	603	0	0	0.00165837	0	0.00165837	0.0066335	0.00165837	0.00165837	0.00165837	0	0	0.00165837	0	0.00497512	0.00497512	0	0.00165837	0	0	0.0066335	0.00497512	0.00165837	0.00165837	0.00165837	0.00165837	0	0	0	0.00829187	0.00497512	0.00165837	0.00497512	0	0	0.00497512	0.00165837	0	0	0	0	0	0	0	0	0	0.0182421	0	0.0066335
GCTGCGAAATTCATTTTGCCAA	646	0	0	0.00154799	0.0108359	0	0.00464396	0	0.00464396	0.00154799	0	0.00154799	0	0	0.00309598	0.00309598	0	0.00309598	0.00154799	0.00154799	0.00154799	0.00154799	0	0.00464396	0	0.00619195	0	0.00154799	0	0	0	0.00154799	0	0.00309598	0.00154799	0.00154799	0.00154799	0	0	0	0	0.00154799	0.00309598	0.00154799	0.00154799	0.00154799	0	0.00154799	0.00619195
GCTGGGCATAGGACAAGGGTCG	647	0	0	0.00463679	0.0401855	0.0015456	0.00309119	0	0.00463679	0.0015456	0	0	0.00309119	0	0	0.0015456	0.0015456	0.00309119	0.191654	0.0015456	0.0015456	0.00309119	0	0.00309119	0	0.00463679	0.0015456	0.0015456	0.00309119	0	0.0015456	0.0015456	0	0.0015456	0	0	0.0015456	0	0	0.0015456	0	0.0015456	0.00309119	0.0015456	0.0015456	0.00772798	0	0	0.00463679
GCTGGTTCCTCGCAGTGACGAA	555	0.0036036	0	0	0.0036036	0	0.0036036	0	0.0036036	0.0036036	0	0	0.00720721	0	0.0036036	0	0	0.00720721	0.0036036	0	0.0036036	0	0	0.0036036	0	0.0036036	0.0036036	0.0036036	0	0.0036036	0.0036036	0	0.0036036	0.0036036	0	0	0.00900901	0	0.0036036	0.0036036	0.0036036	0	0	0	0	0.0036036	0	0.0036036	0.0108108
GTTGTGTTCCTAGGCCTTAGCC	659	0	0	0	0	0	0.00151745	0.00151745	0.00151745	0.00455235	0.00758725	0	0.00151745	0	0.00455235	0.00151745	0.00151745	0.0060698	0.00455235	0	0.00455235	0.00151745	0	0	0	0.00151745	0	0	0.00151745	0.0136571	0.0091047	0.0136571	0	0.00151745	0.00151745	0	0.00455235	0	0	0	0	0	0.00151745	0	0.00455235	0.00455235	0.00151745	0.00455235	0
GCTGTTGGGCCGGCCGCAACCG	590	0	0	0.00677966	0	0	0.00847458	0.00169492	0.00508475	0.00169492	0	0	0.00169492	0.00169492	0.00508475	0.00169492	0.00169492	0.00169492	0	0.00169492	0.00169492	0.00169492	0	0.0949153	0	0.00169492	0	0	0.00508475	0.00677966	0.00508475	0	0.00677966	0	0	0	0.00169492	0	0.00169492	0	0.00508475	0	0.00169492	0.00508475	0	0.00169492	0	0.00508475	0
GCTTCCTGTTGTTGTGTGGGTG	688	0.00290698	0	0.00290698	0	0	0.00290698	0.00290698	0.00290698	0.00290698	0	0.00290698	0.00726744	0	0.00581395	0.00581395	0.00290698	0.00290698	0.00290698	0	0.00581395	0	0.00290698	0.00726744	0	0.0101744	0.00290698	0.0218023	0	0.00290698	0.00581395	0.00726744	0.00290698	0	0	0.00290698	0	0.00290698	0.00290698	0.00581395	0	0.00581395	0.00290698	0	0.00290698	0.00290698	0	0.00581395	0.00581395
AGGCCTCAGTAATCAGCCATAA	754	0	0	0.00265252	0	0.00265252	0.00265252	0.00265252	0.00530504	0.0066313	0	0.00265252	0.00397878	0	0.00397878	0	0.00397878	0.00928382	0.00397878	0	0.00265252	0.00397878	0	0.00397878	0	0.00265252	0	0	0.00265252	0.00530504	0.00397878	0	0.00397878	0	0	0.00265252	0	0	0.00265252	0	0.00265252	0.00397878	0.00265252	0.00265252	0.00265252	0.0132626	0	0.00265252	0.0066313
GTTTCCTTCGTCTGCGTCGACG	717	0.0027894	0.0027894	0.0013947	0.0027894	0	0.0195258	0	0.0083682	0.0055788	0.0013947	0	0.0027894	0.0013947	0.0027894	0.0013947	0.0027894	0.0069735	0.0055788	0	0	0.0027894	0	0.0013947	0	0.0083682	0	0.0027894	0	0.0055788	0.0027894	0	0.0027894	0	0	0.0013947	0.0013947	0.0069735	0.0013947	0	0	0.0041841	0.0013947	0.0013947	0.0055788	0.0013947	0	0.0013947	0.0013947
GCTTGGCAAACGAGTGTGCTCG	503	0	0.00198807	0.00795229	0	0	0.00198807	0.00198807	0.00198807	0.00795229	0.00397614	0.00198807	0.00397614	0.00198807	0.00397614	0.00397614	0.00198807	0.00198807	0	0	0.00198807	0.00198807	0	0	0.00198807	0	0.00198807	0.00198807	0.0516899	0.00198807	0.00795229	0.00198807	0.00397614	0	0	0	0.00397614	0	0	0	0	0	0.00994036	0	0.00198807	0.00397614	0	0.00198807	0.00198807
GCTTTCTCCTACTGAGCGCCGT	665	0.0240602	0	0.00150376	0	0	0	0	0.00150376	0.00150376	0	0	0.00451128	0	0.00150376	0.00451128	0	0.00451128	0.00902256	0.00150376	0.00451128	0.00150376	0	0.00150376	0	0.00451128	0	0.00451128	0.00150376	0.00451128	0.00150376	0	0	0	0	0	0.0075188	0.00451128	0	0.00150376	0.00150376	0.0075188	0	0.00150376	0	0.00451128	0	0.00150376	0.00451128
GCTTTTAGATTGTTGGTTTCTG	755	0.0410596	0.00264901	0.00794702	0	0	0.00264901	0	0.00529801	0.00264901	0.00662252	0.00794702	0.00264901	0	0.00264901	0.00264901	0	0.00927152	0.018543	0	0	0.00264901	0	0.00264901	0	0.00794702	0	0.00794702	0.00264901	0	0.00397351	0.00264901	0	0.00264901	0.00397351	0.00264901	0.00397351	0.00529801	0	0.00662252	0	0.00529801	0.00529801	0	0.00264901	0.00927152	0.00264901	0.00529801	0.00927152
GGAACTATACCTCAGCTTATTA	336	0.00595238	0.00297619	0.00595238	0	0	0	0	0.00297619	0.00892857	0	0.00297619	0.00297619	0	0.00297619	0.00297619	0	0.00595238	0.00595238	0	0.00892857	0	0.00297619	0	0.00297619	0	0	0.00297619	0.00297619	0.00297619	0.0119048	0	0.00297619	0	0	0	0.00297619	0.00595238	0	0	0	0.00297619	0	0	0.0297619	0.00297619	0	0	0
GGAACTCCCATTAAGTATGCGG	234	0	0	0.0042735	0	0	0	0.0042735	0	0	0	0	0	0	0.0128205	0.0128205	0	0.0042735	0.0042735	0	0.0042735	0	0	0	0	0.0128205	0	0.0042735	0	0	0	0	0.0042735	0	0	0.0042735	0.0042735	0	0	0	0	0.0042735	0	0	0	0.0042735	0	0	0.0128205
GGAAGCATTTGTGAACCGATGC	505	0	0.00594059	0.00594059	0	0.0019802	0	0.019802	0.00594059	0	0.00594059	0.0019802	0.00594059	0	0.00594059	0.0019802	0.0138614	0.00594059	0.0019802	0.0019802	0.0019802	0	0	0	0	0	0	0.0019802	0.0019802	0.00594059	0	0	0.0019802	0	0	0	0.00594059	0	0.0019802	0	0	0	0	0	0.0019802	0.00594059	0	0.0019802	0.00594059
GGACCATTTATGGCGTTGAGTC	709	0.00141044	0.00141044	0.00705219	0	0	0.00564175	0	0.00141044	0.00564175	0	0.00141044	0.00282087	0.00282087	0.00141044	0.00564175	0	0.00141044	0.00705219	0	0.00141044	0.00705219	0	0.00282087	0.00705219	0.00141044	0.00141044	0	0.00141044	0	0	0	0.00141044	0	0.00282087	0	0.00282087	0	0	0	0.00705219	0.0126939	0.00141044	0.00141044	0.00141044	0.00282087	0.00141044	0.00141044	0.00141044
GGACCGCTGGTATCTGGATACA	739	0.00270636	0	0.00270636	0	0.00270636	0.00811908	0.00541272	0.00405954	0.00405954	0.00270636	0.00270636	0.0067659	0	0.00947226	0.00541272	0	0.0067659	0.0067659	0.00270636	0.00405954	0	0.00270636	0.00270636	0.00270636	0.00270636	0	0.0067659	0	0	0	0.00270636	0.00270636	0	0.00405954	0.00270636	0	0	0	0	0.00270636	0	0.00270636	0.00270636	0.00270636	0.00405954	0.00270636	0	0.00405954
GGAGAGGTACATAACTCGAGGG	682	0.0058651	0	0.00733138	0	0	0.0058651	0.00293255	0.00293255	0.0058651	0.00293255	0	0	0	0.0058651	0.00293255	0	0.00733138	0.00879765	0	0.00293255	0.00879765	0	0.0058651	0	0.00293255	0	0.00733138	0.00293255	0.0058651	0.00293255	0.00293255	0.00439883	0.00439883	0	0	0.0102639	0.00733138	0	0.00293255	0	0.0058651	0	0	0.00293255	0.00879765	0	0.00293255	0.00733138
AGGCCTTGTTGTTTTTCGTCTT	614	0.00488599	0	0	0	0	0.00488599	0.00162866	0.00814332	0.00488599	0.00814332	0	0.00162866	0	0.00162866	0.00488599	0.00162866	0.0114007	0.00814332	0	0.00162866	0.00162866	0	0.00814332	0.00162866	0.00162866	0	0.00488599	0.00162866	0.00814332	0	0.00162866	0.00162866	0	0.00162866	0.00488599	0.00488599	0	0.00162866	0	0.00162866	0.00162866	0.00162866	0	0	0.00814332	0	0	0.0228013
GGAGCGGTTTGTATATTGAGCC	590	0.00338983	0	0.00338983	0	0	0.00338983	0	0.0101695	0.00338983	0.00338983	0.00338983	0.00508475	0.00338983	0.00508475	0.00338983	0.00338983	0.00338983	0.00338983	0	0.00338983	0.00338983	0	0	0	0.00338983	0	0.00338983	0	0.00847458	0.00508475	0	0	0.00847458	0	0	0.00338983	0	0.0118644	0.00338983	0	0.00338983	0	0.00338983	0.00169492	0.00508475	0	0.00338983	0
GGAGCGTTCCTTAGGGGTTTTG	709	0.00423131	0	0.00423131	0	0	0.00846262	0.00141044	0.00423131	0.00141044	0.00141044	0	0	0	0.00423131	0.00423131	0	0.00141044	0.00141044	0	0.00423131	0.00987306	0	0.00141044	0	0.00564175	0	0.00423131	0	0.00141044	0.00423131	0.00423131	0	0.00141044	0	0	0.0112835	0.00141044	0.00564175	0.00141044	0	0.00141044	0	0.00423131	0.00141044	0.00423131	0	0.00141044	0.00141044
GGAGACAGGTAGCGTTCCATCT	800	0	0	0.00375	0.00125	0	0.00375	0.0025	0.0075	0	0.00625	0	0.00125	0.00125	0.0075	0.00125	0.00125	0.00125	0.01	0.00125	0.00625	0.00375	0	0	0	0.00375	0.00125	0.00375	0	0.0075	0.00375	0	0.00375	0	0.00125	0.00375	0.00375	0.00375	0.00125	0	0.00375	0.00375	0	0	0	0.0075	0	0.00125	0.00625
GGAGGGTGATGCTCGGAGTTCA	713	0.00140252	0	0.00420757	0	0	0.00140252	0	0.00420757	0.00701262	0	0.00140252	0	0	0.00140252	0	0.00140252	0.00841515	0.00140252	0	0.00420757	0.00140252	0	0.00140252	0	0	0.00140252	0	0.00140252	0.00841515	0.00701262	0	0.00420757	0.00140252	0.00420757	0.00140252	0.00140252	0	0.0210379	0	0.00140252	0	0	0.00140252	0	0.00140252	0.00420757	0	0.00140252
GGAGTTTGCGTGTCTCAGCTGC	554	0	0	0.00180505	0	0	0.00361011	0	0.00361011	0.00361011	0	0.00180505	0.00361011	0	0.00902527	0.00541516	0	0.00180505	0.00541516	0	0.00180505	0	0	0	0.00180505	0.00180505	0	0.00902527	0	0.0108303	0.00180505	0	0.00902527	0	0	0	0.00361011	0.00180505	0	0	0	0.00361011	0	0	0	0.00361011	0.00180505	0	0.0108303
GGATAGGAGTTTATTACGCTCC	849	0.00353357	0.00117786	0.00353357	0.00353357	0	0.00117786	0.00117786	0.00117786	0.0117786	0.00117786	0	0.00353357	0	0.00588928	0.00588928	0	0.00588928	0.00588928	0	0.00588928	0.00117786	0	0.00235571	0	0.00117786	0	0.00353357	0.00117786	0.00824499	0	0	0.00117786	0.00117786	0.00353357	0.00117786	0.0459364	0	0	0	0.00117786	0.00117786	0.00353357	0	0.00824499	0.00353357	0.00117786	0.00117786	0.00353357
GGATTCCGGCTTTGTTACATGT	818	0.00488998	0	0.00611247	0	0.00122249	0.00122249	0.00122249	0.00366748	0.00122249	0	0	0.00366748	0	0.00366748	0.00122249	0	0.00244499	0.00488998	0.00122249	0.00366748	0.00366748	0.00122249	0.00122249	0.00244499	0.00244499	0	0.00122249	0.0134474	0	0.00366748	0.00244499	0	0	0.00244499	0	0.0146699	0.00122249	0	0	0.00122249	0.00122249	0.00122249	0	0.00122249	0.00488998	0.00122249	0.00244499	0.00122249
GGATTTTTGGGTCAGCTATTCG	371	0.00269542	0	0.00269542	0	0	0.00269542	0	0.00269542	0	0	0	0	0	0.00269542	0.00808625	0	0.00269542	0.00269542	0	0.00808625	0.00269542	0	0.00808625	0	0.00269542	0	0.0107817	0	0.00808625	0	0	0	0	0	0	0.00269542	0	0.00269542	0	0	0.00269542	0	0	0	0.0269542	0.00269542	0.00269542	0
GGCAAAGGCGCAGATAGTATAT	1231	0.00406174	0	0.00406174	0	0.0016247	0.00406174	0	0.00406174	0.0016247	0.00406174	0.0016247	0.00649878	0	0.00406174	0.00568643	0.0016247	0.00812348	0.00568643	0	0.0105605	0.00406174	0	0.0016247	0.0016247	0.00649878	0.00406174	0.00568643	0.00406174	0	0.00406174	0	0.0016247	0	0.0016247	0	0.0016247	0.0016247	0	0	0.0016247	0.00324939	0.0016247	0.0016247	0.0016247	0.0016247	0.0016247	0.0016247	0.00568643
GGCACAGTCATGCTGTCTCTTC	500	0	0.002	0	0	0.006	0.004	0	0.002	0	0	0	0.002	0.002	0.004	0.002	0	0.008	0.002	0	0	0.002	0	0.002	0	0.004	0	0.004	0.002	0.008	0.002	0	0	0.004	0	0.002	0.01	0	0	0	0	0.004	0	0	0.002	0.002	0	0.002	0
AGGCTTTTAGCATGATTGTTAT	701	0.00285307	0.00285307	0.00142653	0	0.00142653	0.00570613	0	0.0042796	0.00142653	0.00142653	0	0	0.0042796	0.00142653	0.00142653	0	0.0042796	0.0042796	0	0.00142653	0.00570613	0	0.00142653	0	0.00142653	0.0042796	0.0128388	0	0.00142653	0.0042796	0	0	0	0.00142653	0	0.0156919	0.00142653	0	0.00142653	0.00142653	0.00142653	0.00142653	0.00142653	0.00142653	0.0128388	0.00142653	0	0.00998573
GGCACGATGGTTGGACTTCCTA	711	0.00281294	0	0.00421941	0	0	0	0.00281294	0.00281294	0.00421941	0	0	0.00281294	0.00281294	0.00703235	0.00562588	0.00281294	0	0.0351617	0	0.00281294	0.00281294	0	0.00281294	0.00281294	0.00281294	0	0.00421941	0	0.00281294	0	0.00140647	0	0.00281294	0.00281294	0	0	0	0.00281294	0	0	0	0.00703235	0	0.0745429	0.00421941	0.00281294	0	0.00703235
GGCATGCCGTTTAACCGGGCCC	657	0	0.00456621	0.00913242	0	0	0.00913242	0.00456621	0.00608828	0.00152207	0	0	0.00152207	0	0.0121766	0	0	0.00456621	0.00608828	0	0.00608828	0.00152207	0	0.00152207	0	0.00456621	0.00152207	0.00152207	0.00152207	0.00608828	0.0167428	0	0	0	0	0	0.00152207	0	0.00152207	0.00152207	0.00152207	0	0.00456621	0.00152207	0	0.00456621	0	0.00152207	0.00456621
GACCAATCGATTCTTCATGCTA	580	0.0137931	0.00172414	0.00344828	0	0	0.00689655	0.563793	0.00689655	0.00689655	0	0.00172414	0.00689655	0	0.00172414	0	0	0	0.00689655	0	0.00344828	0.00172414	0	0.00172414	0	0	0.00172414	0.00344828	0	0.0103448	0.00689655	0	0.00172414	0	0	0	0	0	0	0.00172414	0	0.00862069	0	0.00172414	0	0.00344828	0	0.00172414	0.00689655
GGCCTATGTACAAATAGTAAAA	543	0	0	0.00736648	0.0128913	0.00368324	0.00368324	0.00368324	0.0092081	0.00368324	0.00368324	0.00368324	0.00368324	0	0.00368324	0.00368324	0	0	0	0	0	0.00368324	0	0	0	0.00368324	0	0.00368324	0	0.00368324	0.0092081	0	0.00736648	0	0	0	0	0.00368324	0	0	0.00368324	0	0	0.00368324	0	0.00368324	0	0.00736648	0.00736648
GGCGCTTAGCAGTTTGCTGGCA	390	0	0	0.00512821	0	0	0	0	0	0	0.00512821	0	0.00769231	0	0.00769231	0	0	0.0128205	0	0	0.00512821	0.00512821	0.00512821	0.00512821	0	0.00512821	0.00512821	0	0	0.00512821	0.00512821	0	0	0.00512821	0	0	0.00512821	0	0.00512821	0	0.0128205	0.00512821	0.00512821	0.00512821	0.00512821	0	0	0.00512821	0.0128205
GGCGTACAACGGTAAGGGGATC	862	0	0	0.00464037	0.00348028	0.00116009	0.00116009	0.00232019	0.00232019	0.00348028	0	0	0.00348028	0.00116009	0.00464037	0.00812065	0	0.00812065	0.00232019	0	0.00464037	0.00232019	0	0	0.00116009	0.00464037	0	0.00348028	0	0	0.00812065	0.00116009	0.00348028	0.00116009	0	0	0.00464037	0.00116009	0.00116009	0.00116009	0	0.00232019	0	0.00348028	0.00116009	0.00464037	0.00348028	0.00232019	0.00348028
GGCGTCCAGAATGACTATTTAT	1249	0.00160128	0	0.00880705	0	0	0.0040032	0	0.00320256	0.00160128	0.00160128	0.00160128	0.00240192	0.00240192	0.00720576	0.00240192	0	0.00720576	0.00240192	0.00160128	0.00320256	0.00240192	0	0.00240192	0	0.00560448	0.00160128	0.00320256	0.00160128	0	0.00240192	0	0	0	0.00160128	0	0.00320256	0	0.00160128	0.00240192	0	0.0040032	0.00240192	0.00160128	0.00160128	0.00320256	0.00320256	0	0.00560448
GGTTAAGAATGTGTAGCTACTT	531	0.00376648	0	0.00376648	0	0.00376648	0.0094162	0.00564972	0	0	0	0	0.00376648	0	0.00753296	0	0	0.0094162	0	0	0	0.0169492	0	0	0.00376648	0	0.00376648	0.00564972	0	0.00753296	0	0	0.00376648	0	0.0094162	0	0.00376648	0	0	0.00376648	0.00564972	0	0	0	0.00376648	0.0112994	0	0	0.00564972
GGCTAGCAACTCGCACTGGTTC	756	0	0	0.00529101	0	0	0.0132275	0.00132275	0.00132275	0.0026455	0	0	0.00132275	0	0.00132275	0.00793651	0.0026455	0.00132275	0.00132275	0	0	0.00132275	0	0.00132275	0	0.00925926	0	0.00132275	0	0	0.00132275	0.00132275	0.00925926	0.00132275	0	0.021164	0.00925926	0.0026455	0	0.00132275	0	0.00396825	0.00793651	0.00132275	0	0.00396825	0.0026455	0	0.00661376
GGCTCAAAGCCGTAGTGCATGT	616	0.00324675	0	0.00324675	0	0	0.00649351	0.00162338	0.00324675	0.00162338	0	0	0.00324675	0.00162338	0.00324675	0.00487013	0	0.00324675	0.00649351	0	0.00162338	0.0194805	0.00162338	0	0	0.00324675	0	0	0	0.00162338	0.00487013	0	0.00324675	0	0.00162338	0	0.00324675	0	0	0.00974026	0.00324675	0.00324675	0	0	0	0.00324675	0	0	0.00162338
AGGGACATTCATGTCTAAGAGC	888	0.00112613	0	0.00675676	0.00112613	0	0.00112613	0.00112613	0.00112613	0.00112613	0.00112613	0	0.0045045	0.00112613	0.0045045	0.260135	0	0.0045045	0.00112613	0.00112613	0.0045045	0.00337838	0.00337838	0.00112613	0.00112613	0.00112613	0.00337838	0.0045045	0	0.0045045	0	0	0.00112613	0	0.00337838	0.00112613	0.00112613	0	0.00337838	0	0	0.0045045	0.00112613	0.00112613	0.0957207	0.00112613	0.00337838	0	0.00900901
GGTTGGCCAGCTAGATTTTGGT	741	0	0.00269906	0.00674764	0	0	0.00269906	0	0.00809717	0.00269906	0	0.00269906	0.00674764	0	0.00269906	0	0	0.00134953	0.00674764	0	0.00404858	0.00404858	0.00269906	0.00269906	0	0.00674764	0	0.00269906	0	0	0.025641	0.00269906	0.00269906	0	0.00269906	0.00134953	0.00269906	0	0.00269906	0	0.00404858	0	0.00269906	0	0	0.00269906	0	0.00269906	0.00269906
GGCTGTCTTCATGTGGAATTAC	737	0.00135685	0	0.00814111	0	0	0.00814111	0.00135685	0.00407056	0.00678426	0	0	0.00135685	0	0.00542741	0.0027137	0	0	0.00135685	0	0.00135685	0.0027137	0	0.0027137	0.00407056	0.00135685	0	0.00542741	0	0.00949796	0.00135685	0	0.00135685	0	0.0027137	0.00135685	0.00542741	0	0	0.00135685	0.00135685	0.00542741	0	0.00135685	0	0.00407056	0	0	0.00407056
GGGACACTAGTATCTCGGCCAG	867	0.00461361	0	0.00922722	0	0.00346021	0.00692042	0	0.00346021	0	0.0011534	0.00346021	0.00807382	0	0.00807382	0.0011534	0	0.00461361	0.00346021	0	0.00692042	0.00346021	0.0011534	0.00346021	0.0449827	0.00346021	0	0.00346021	0.0011534	0.00807382	0.00346021	0.00461361	0.00461361	0.0011534	0.00346021	0	0.00461361	0	0.00346021	0.0011534	0	0.00461361	0.0011534	0	0	0.00461361	0.0011534	0.011534	0.00346021
GGGACAATAGGAGTGTTACGGT	320	0	0	0.009375	0	0	0.009375	0	0.009375	0.003125	0.003125	0	0.003125	0	0.003125	0.003125	0	0.003125	0.003125	0	0.009375	0.009375	0	0	0.003125	0.003125	0	0.009375	0	0.003125	0	0	0	0.003125	0	0.009375	0.009375	0	0.003125	0.009375	0	0.009375	0	0	0	0.009375	0.003125	0.003125	0.003125
GGGACTACGAAAACATGGTTTG	760	0.00526316	0	0.00263158	0.0118421	0.00394737	0.00131579	0	0.00394737	0.00394737	0.00131579	0.00131579	0.00263158	0.00131579	0.00394737	0.00131579	0	0.00394737	0.00394737	0	0.00789474	0.0131579	0	0	0	0.00394737	0.00131579	0.00131579	0.00263158	0.00131579	0.00131579	0	0.00131579	0	0.00131579	0.00263158	0.00131579	0.00131579	0	0.00131579	0.00131579	0.00263158	0.00131579	0	0.00131579	0.00131579	0.00131579	0	0.00526316
GGGAGTTTAAAACGCAAGCGGG	766	0.00522193	0.00522193	0.0078329	0	0	0.00522193	0	0.00261097	0	0.00261097	0.00261097	0.00261097	0.00261097	0.0104439	0.0417755	0	0.00522193	0.00391645	0	0.00913838	0.00261097	0	0.00522193	0.00261097	0.00391645	0.00261097	0.00261097	0	0.00652742	0.00261097	0	0.00391645	0	0.00261097	0	0.0078329	0.00391645	0	0.00261097	0	0.00652742	0	0	0.00522193	0	0	0	0.0208877
GGGATAATTCCAGGGATCCCAG	979	0.0020429	0.0020429	0.0020429	0.0020429	0.0020429	0.0020429	0.0040858	0.0020429	0.0020429	0.0020429	0	0.0040858	0.0020429	0.00919305	0.0020429	0	0	0.0163432	0	0.0040858	0.0020429	0.0020429	0	0.0020429	0.00715015	0.0020429	0.0020429	0	0.0040858	0.0020429	0	0	0.0020429	0.0040858	0	0.0020429	0	0.0020429	0	0	0.0040858	0	0.0020429	0.0020429	0.0040858	0.0020429	0	0.0061287
GGGATGCTTATGTCTATCCCTC	651	0.00460829	0.00460829	0.00460829	0	0	0.00460829	0	0.00921659	0.00460829	0	0.00460829	0.0015361	0	0	0.0015361	0.0015361	0.0015361	0.00460829	0	0.00460829	0.00460829	0.0015361	0.00460829	0	0.0015361	0	0.00768049	0	0.00460829	0.0122888	0.0015361	0	0	0	0	0.00460829	0	0.0015361	0	0	0.00460829	0	0.0015361	0.0015361	0.0015361	0	0.0015361	0.00460829
GGGCAACGGTCGGGGTTTATTT	807	0.00123916	0.00247831	0.00247831	0	0	0.0086741	0.00371747	0.00123916	0.00247831	0	0.00247831	0.00619579	0.00123916	0.00247831	0.00371747	0.00123916	0.00495663	0.00371747	0	0.00991326	0.00123916	0	0	0	0.00247831	0	0.00123916	0	0.00123916	0.00247831	0	0.00123916	0.00123916	0.00247831	0.00123916	0.00495663	0.00123916	0.00123916	0.00123916	0.00123916	0.00743494	0	0.00123916	0.00123916	0.00247831	0	0	0.0247831
GGGCATTGTAACAACAGGGGGG	417	0	0	0.00479616	0	0	0	0	0	0.00479616	0	0	0	0	0.0119904	0.00479616	0	0	0.0143885	0	0.0143885	0.00479616	0	0.00479616	0	0.00479616	0	0	0	0	0.00959233	0.00479616	0	0.00959233	0	0.00479616	0	0	0.00719424	0.00479616	0.00479616	0.00959233	0.0215827	0.00479616	0	0	0	0.00479616	0
GGGGATAGATGTTCCCGAAGGC	659	0.00151745	0	0.00151745	0	0	0.00151745	0	0.0030349	0.00151745	0.00151745	0.00151745	0.00455235	0	0.0060698	0	0.00151745	0.00455235	0.00151745	0.0030349	0	0.0106222	0.00151745	0	0.00151745	0.0030349	0	0	0	0.00151745	0.0060698	0.0030349	0.00151745	0.00151745	0	0	0.00151745	0	0.00455235	0.0030349	0	0.0121396	0.00151745	0	0.00151745	0.0030349	0	0	0.00455235
GGGCGCCGGAGTAATGATCGAG	822	0	0	0.00729927	0	0	0.00851582	0	0.00364964	0.00364964	0	0	0.00243309	0	0.00243309	0.00364964	0	0.00364964	0	0	0.00364964	0.00486618	0	0.00364964	0	0.00243309	0	0.00364964	0	0.00364964	0.00364964	0	0	0.00243309	0	0.00243309	0.00364964	0.00364964	0	0.00364964	0	0.00364964	0.00243309	0	0.00243309	0.00243309	0.00243309	0	0.0255474
GGGCTGTCACCGCGCCTAAAAC	770	0	0.0025974	0.0506494	0	0	0.0142857	0.0025974	0.0025974	0.00519481	0.0038961	0.0038961	0	0.0038961	0.0298701	0.0038961	0.0025974	0.0038961	0.0025974	0	0.00519481	0.00649351	0.00519481	0	0	0.0038961	0	0.00519481	0	0.00519481	0.0025974	0	0.0038961	0	0	0	0.0025974	0	0.00519481	0	0.0025974	0.0025974	0.0025974	0.0025974	0	0	0	0.0038961	0.0025974
GGGGAAGCATCGTTTTGGACGG	634	0	0	0	0	0.00157729	0.00946372	0	0.00630915	0.00630915	0	0	0.00157729	0.00157729	0.00157729	0.00157729	0.00157729	0.00315457	0.00315457	0	0	0	0	0	0.00630915	0.00157729	0	0	0	0.00157729	0.00630915	0.00315457	0.00157729	0.00157729	0	0	0.00315457	0.00157729	0.00157729	0	0	0	0	0	0.00157729	0.00473186	0	0	0.00630915
GGGGACCTGTAGTGCTTTGTGC	645	0.00155039	0.00155039	0.00155039	0.00155039	0	0.0124031	0	0.00620155	0.00155039	0.00155039	0	0.00310078	0	0.00155039	0.00310078	0.00310078	0.00310078	0.00310078	0.00155039	0	0	0.00155039	0.00155039	0.00155039	0.00155039	0	0.00465116	0	0.00775194	0.00775194	0.00310078	0	0.00155039	0	0	0.00310078	0.00155039	0	0.00155039	0	0.00310078	0.00155039	0.00155039	0.00310078	0.00155039	0.00155039	0.00155039	0
GGGGCTAATGGCAGGCGGAACT	594	0.0016835	0.00505051	0.00841751	0	0	0.0016835	0.00505051	0	0.0016835	0.0151515	0	0.00505051	0	0	0.0185185	0	0.00841751	0.013468	0	0.0185185	0.0185185	0.0016835	0.00505051	0	0.0016835	0.0016835	0	0.00505051	0	0.0016835	0	0.0016835	0	0.00673401	0.0016835	0.00505051	0.0016835	0.00505051	0.0016835	0	0.0016835	0.0016835	0	0	0.003367	0	0.0016835	0
GGGGCTACGTGTCTCGGGCAGT	627	0.00318979	0.00637959	0.00478469	0	0	0.00637959	0.114833	0.00318979	0.00478469	0.00318979	0.00637959	0	0	0.00637959	0.00318979	0	0.00637959	0.00478469	0	0.00478469	0	0	0.00478469	0.00318979	0.00478469	0	0.00637959	0	0.0574163	0	0	0	0.00478469	0	0	0.00637959	0.00318979	0	0	0.00318979	0.00318979	0.00318979	0.00318979	0.00318979	0.00637959	0	0	0.00637959
GGGGGCGGCTAGTACATGACGA	583	0	0	0.0051458	0	0.0102916	0.00686106	0.00343053	0.0051458	0.00686106	0.00343053	0	0.00343053	0	0.00343053	0.0051458	0.00343053	0	0.00343053	0.00343053	0.00343053	0.00343053	0	0	0	0.0051458	0	0.0051458	0	0.0051458	0.0291595	0	0.00343053	0.00343053	0	0	0.00686106	0.00343053	0.00343053	0	0.00343053	0.0051458	0.00343053	0	0.00343053	0.0154374	0	0	0.00343053
GGGGGGGGCACTGAAGTAAATG	580	0	0	0.00344828	0	0	0	0	0.317241	0.00172414	0.00172414	0	0.00172414	0	0.00172414	0.00517241	0	0.00172414	0.00172414	0.00172414	0.0155172	0	0	0.00172414	0	0.00172414	0	0.00172414	0	0.00689655	0.00862069	0	0	0.00172414	0	0	0.00862069	0.00344828	0	0	0.00344828	0.00862069	0	0.00172414	0	0.00689655	0	0.00172414	0
GGGTCAAAACTACAAACCTGCC	793	0.00504414	0.00504414	0.0037831	0.00252207	0	0.00504414	0.0037831	0	0.00504414	0	0	0	0	0.0037831	0.0037831	0.00252207	0.0037831	0.0037831	0	0.0037831	0	0	0	0	0.0037831	0.00252207	0.00252207	0	0.00252207	0.00504414	0	0.00252207	0.00252207	0.00252207	0.00252207	0.00252207	0.00252207	0.00252207	0.0176545	0	0.0037831	0	0	0.00504414	0.0315259	0.0037831	0	0.0037831
GGGTCAGTCCTACAGATGGAGT	721	0.00277393	0	0.00554785	0	0.00277393	0.00554785	0.00277393	0.00277393	0.00277393	0.00277393	0.00277393	0	0.00277393	0.00277393	0.00832178	0.00277393	0.00277393	0.00554785	0	0	0.0110957	0	0.00554785	0	0	0	0.00277393	0.00277393	0.0110957	0.00277393	0	0.00554785	0	0.00277393	0	0.00277393	0	0.0402219	0.00277393	0.00970874	0.00416089	0.00277393	0.00277393	0.00277393	0	0	0.00277393	0.00554785
AACGTTGATCGCTGGCTCCCTA	451	0.00443459	0.00665188	0	0	0	0.00443459	0.00665188	0.00443459	0.00443459	0.00886918	0	0.00443459	0.00443459	0.00443459	0	0	0.0243902	0.00443459	0	0	0.00886918	0	0.00665188	0	0.00886918	0	0.00665188	0	0.00665188	0	0	0	0.00443459	0	0.00443459	0.00665188	0.00443459	0.00443459	0.00665188	0	0.00665188	0	0.00443459	0.00443459	0.00665188	0	0	0.00443459
AGGGCATGTCCCCTGGGTCGTT	821	0	0	0.00487211	0.00243605	0	0.00487211	0.00243605	0.00365408	0.00365408	0	0.00487211	0	0	0.00487211	0.00487211	0	0.00243605	0.00365408	0	0.00487211	0.00730816	0.00243605	0.00243605	0.00365408	0.00487211	0	0.00243605	0.00243605	0.00487211	0.00487211	0	0.00487211	0	0	0.00243605	0	0	0	0	0	0	0	0	0	0.00365408	0	0.00243605	0.00730816
GGGTCGTTGAGTTTGTTATGTA	789	0.00253485	0	0.00506971	0	0.00253485	0.00253485	0.00506971	0.00633714	0.00633714	0.00506971	0.00253485	0.00380228	0	0.00506971	0.00506971	0	0.00633714	0.00380228	0	0.00633714	0	0	0	0.00253485	0.00380228	0	0.00380228	0	0.00633714	0.00253485	0	0	0	0.00253485	0.00253485	0.00506971	0	0.00253485	0	0.00253485	0.00506971	0.00380228	0.00380228	0.00253485	0.00506971	0.00380228	0.00380228	0.00506971
GGGTGAGTGCTGGGTCAGGACG	345	0	0.00869565	0.0057971	0	0.0057971	0	0	0	0.0057971	0.00869565	0	0.0057971	0	0.0057971	0.0057971	0.0057971	0.0144928	0.0144928	0.0057971	0.00869565	0	0	0.0057971	0	0.0057971	0	0.0057971	0	0.00869565	0.0115942	0	0	0	0	0	0.0057971	0	0	0	0	0	0	0	0	0	0	0	0.00869565
GGGTGCTTGATGTAACGTGTAA	543	0	0	0	0.0607735	0	0.0092081	0.00368324	0	0.00736648	0	0.00368324	0	0	0	0	0.00368324	0.00368324	0	0	0	0.00736648	0	0.00368324	0	0.00368324	0.00368324	0.00552486	0	0.00368324	0.0110497	0	0.00368324	0	0	0	0.00368324	0	0.00368324	0.00368324	0	0.00552486	0	0	0	0.00736648	0	0.00368324	0.0110497
GGATGTATTTTCTTTTGTCGGA	674	0.00296736	0.00296736	0.00890208	0	0.00296736	0.00593472	0	0.00890208	0.00445104	0.00296736	0.00445104	0.00296736	0	0.0163205	0.00296736	0.0341246	0.00445104	0.00148368	0	0.191395	0.00296736	0	0.00296736	0.00296736	0	0	0.00296736	0	0.00593472	0.00296736	0	0	0.00296736	0	0	0	0	0.00296736	0.00593472	0	0	0.00296736	0	0.00296736	0.00593472	0	0	0.00445104
GGGTGTCAGCCCTAATAGGTAA	540	0.00555556	0	0.0037037	0	0.0037037	0.00555556	0	0	0.00555556	0	0	0.0037037	0	0.00925926	0	0	0.00555556	0.00555556	0	0	0.00555556	0	0.0037037	0	0.00925926	0	0.00740741	0	0.00555556	0.0111111	0	0.00555556	0	0	0	0	0	0	0	0	0.0037037	0	0	0	0.0240741	0.00555556	0.00555556	0.00740741
GGGTTAAGCAGACTGATCGCAT	845	0.00118343	0.00118343	0.00591716	0	0	0.00473373	0.00118343	0.00236686	0.00591716	0	0	0.00118343	0.00118343	0.00118343	0.0106509	0	0.00118343	0.00473373	0	0	0.00118343	0	0.00591716	0	0.00236686	0.00118343	0.00236686	0	0.0106509	0.00591716	0	0.00473373	0	0.00118343	0	0.00118343	0.00118343	0.00236686	0.0035503	0	0.00118343	0.00118343	0.00473373	0.00118343	0.00118343	0.00118343	0.00236686	0.00236686
GGGTTATCTGCTCGGGCCGCCA	428	0.0046729	0.0046729	0.0046729	0	0.00934579	0.0046729	0	0.0046729	0.0046729	0.0046729	0	0.0140187	0	0.0046729	0.0186916	0	0.0046729	0	0.0046729	0.0140187	0.0046729	0	0.0046729	0	0.0046729	0	0.00934579	0	0.0046729	0.0046729	0	0	0.0046729	0.0046729	0	0.0046729	0	0	0	0.0046729	0.0046729	0.0046729	0.0046729	0.0046729	0.0046729	0.0046729	0	0.0046729
GGGTTCACAGTGAGAACGGGAG	654	0	0	0.0030581	0	0.0030581	0.0107034	0	0.0030581	0.0030581	0	0.0030581	0.0030581	0.0030581	0.00611621	0.00611621	0.0030581	0	0.0152905	0	0.00611621	0.00611621	0.0030581	0.00611621	0.0030581	0.00458716	0	0.00611621	0	0.00611621	0.0030581	0.0030581	0	0	0	0	0.0030581	0	0	0.0030581	0	0.0030581	0	0.0030581	0	0.00611621	0.0030581	0	0.0030581
GGGTTCCAATAATCAGGGCTGA	111	0	0	0.00900901	0	0.00900901	0	0	0	0.00900901	0.00900901	0	0.00900901	0	0.027027	0	0	0	0.171171	0	0.00900901	0	0	0.00900901	0	0.00900901	0	0.00900901	0	0	0	0	0	0	0	0	0	0	0	0	0	0.027027	0	0	0	0	0	0	0
GGGTTCTGTCTCTATCCATACG	778	0.00642674	0.00128535	0	0.00128535	0	0.00128535	0	0.00899743	0.0231362	0.00128535	0.00128535	0.00385604	0.00128535	0.00385604	0.00385604	0	0.00128535	0.00385604	0	0.00128535	0.167095	0	0.00128535	0.00385604	0.00385604	0	0.00385604	0	0.00385604	0.00385604	0	0.00128535	0.00385604	0.00128535	0.00128535	0	0.00128535	0	0.00385604	0	0.00128535	0	0	0	0.00899743	0.00385604	0.00128535	0.00642674
AGGGCCCCGTAAAGACTTTAGG	791	0.00505689	0	0.00884956	0.00884956	0.00126422	0.00379267	0.00126422	0.00379267	0.00505689	0	0.00126422	0.00505689	0.00379267	0.0101138	0.00505689	0	0.0101138	0.00379267	0	0.00505689	0.00126422	0	0	0	0.00379267	0	0.022756	0	0.00632111	0.00379267	0	0	0	0	0.00505689	0	0	0	0.00126422	0	0.00126422	0.00126422	0	0	0.00632111	0	0.00126422	0.00505689
GGGTTGCTATAGCGAAGTATTG	743	0.00538358	0.0013459	0.00672948	0.0107672	0	0.0013459	0.00269179	0.00269179	0	0.0013459	0.00538358	0.00269179	0	0.0013459	0.00269179	0	0.0013459	0.00672948	0	0	0.00269179	0.0013459	0	0	0.00269179	0.00269179	0.00269179	0	0.0013459	0.0013459	0.00269179	0.00538358	0.0013459	0.0013459	0	0.00269179	0.0013459	0	0.0013459	0.0013459	0.00269179	0.00538358	0	0	0.00269179	0.00538358	0.00269179	0
GGTGCGTTGGGTATGGATTCGG	751	0.00133156	0	0.00665779	0	0	0.00399467	0.00133156	0.00133156	0	0.00399467	0	0.00399467	0	0.00399467	0	0	0	0	0.00133156	0	0.00665779	0.00133156	0.00133156	0	0	0.00133156	0.0146471	0	0.00399467	0.00532623	0.00133156	0.00133156	0	0.00133156	0.00133156	0.00133156	0	0	0.00133156	0	0.00665779	0	0	0.00133156	0.00133156	0	0.00399467	0
GGTACTGGTCGAAGAGCCGCGC	767	0.00260756	0	0.00260756	0.00260756	0.00260756	0	0	0.0730117	0.00260756	0	0	0.00260756	0	0.00521512	0.00521512	0	0.00521512	0.00782269	0.00521512	0.0104302	0.00521512	0.00260756	0.0130378	0.00260756	0.00521512	0	0	0	0.00521512	0.00260756	0	0	0.00260756	0.00260756	0.00260756	0.00260756	0.00260756	0.00260756	0.00260756	0	0.00260756	0.00260756	0	0.00260756	0.00260756	0.00260756	0.00521512	0.00521512
GGTATCGCGTCGTAGCGGATGC	577	0	0.00519931	0.0017331	0	0.0017331	0.00693241	0.0017331	0.0017331	0.00519931	0	0	0.00519931	0	0.00519931	0.00693241	0	0	0.00693241	0	0	0.00693241	0	0	0.00519931	0.00693241	0.0017331	0.0017331	0.00519931	0.0017331	0.00693241	0	0	0.0017331	0	0	0.0017331	0	0	0.00519931	0.00693241	0.00693241	0	0	0.0017331	0.00519931	0	0	0.00693241
GATCCAACCATACGATTCTTTG	485	0	0	0.00412371	0	0.00412371	0.00412371	0	0	0	0	0	0.0103093	0.00206186	0.00412371	0.00412371	0.00206186	0.00206186	0.00824742	0	0.00206186	0.00206186	0	0.0103093	0	0	0	0	0	0.00412371	0.00412371	0	0.00206186	0.00412371	0.00206186	0	0.00206186	0	0	0	0.00206186	0.00206186	0	0	0.00206186	0.00412371	0.00206186	0.00824742	0.00206186
GGTCCGCGGACGATACTATGGT	777	0.003861	0	0.00514801	0	0	0.002574	0.002574	0.001287	0.00514801	0.001287	0	0.001287	0	0.001287	0.002574	0	0.00772201	0.003861	0	0.001287	0.001287	0.001287	0.002574	0	0.00514801	0	0.001287	0.001287	0.003861	0.001287	0.001287	0	0	0.001287	0.001287	0.002574	0.001287	0	0.002574	0	0.002574	0	0.001287	0.001287	0.00772201	0.001287	0.001287	0.001287
GGTCAATCGTGCTTGGGTCTAA	712	0.00280899	0	0.00561798	0	0	0.00280899	0	0.00983146	0.00280899	0	0.00561798	0.00561798	0	0.0168539	0	0	0.0196629	0.00842697	0	0.00280899	0.00280899	0	0.00280899	0.00280899	0.00280899	0	0.00983146	0.00280899	0.00561798	0.00280899	0	0	0	0	0.16573	0.00561798	0	0.00561798	0.00280899	0	0.00280899	0.00280899	0.00280899	0	0.00280899	0	0.00280899	0.00280899
GGTCGCGCGGCTGTGTCAGGGC	700	0.00428571	0.00142857	0.00857143	0.00428571	0.00142857	0	0	0.00571429	0.00428571	0.00571429	0	0.00857143	0.00142857	0.00571429	0.00428571	0	0.00428571	0.00428571	0	0.00428571	0.00428571	0	0.00142857	0	0.00142857	0	0	0	0.00285714	0.00142857	0.00142857	0	0.00142857	0.00142857	0	0.00428571	0	0	0.00428571	0.00142857	0.00428571	0	0	0	0.00142857	0.00142857	0	0.00142857
GGTCGTAAAGAGAATTATTTGA	558	0	0	0.00179211	0.00179211	0	0.00179211	0	0.00179211	0	0.00179211	0	0.00537634	0.00179211	0.00896057	0.00358423	0	0.00179211	0	0	0.00537634	0.00537634	0	0.00537634	0.00179211	0.00896057	0.00179211	0	0	0.00537634	0.00179211	0	0.00179211	0	0.00179211	0	0	0.00537634	0.00179211	0	0	0.00537634	0.00896057	0.00179211	0.00179211	0.00537634	0	0.00179211	0.00537634
GGTCGTTCTACGTCTCCTTATA	626	0	0.00319489	0.00159744	0.00319489	0	0	0.00798722	0.00638978	0.00319489	0.00159744	0	0.0127796	0	0	0.00798722	0	0.00319489	0	0	0.00319489	0.00159744	0.00159744	0.00159744	0.00159744	0.0175719	0	0.0175719	0	0.00319489	0.00159744	0.00638978	0	0.00159744	0	0	0.00159744	0.00159744	0	0	0.00159744	0.00159744	0.00159744	0	0.00638978	0.00638978	0.00319489	0.00159744	0.00319489
AGGGCGCCTCCATTTGTTTCTT	697	0	0.00143472	0.00286944	0.00430416	0	0.00430416	0.00143472	0.00430416	0.00143472	0	0	0.00430416	0	0.00430416	0.00430416	0	0.00143472	0.0071736	0	0.0071736	0.010043	0	0	0.00143472	0.00143472	0	0.00143472	0.00143472	0.0157819	0.0071736	0	0.00143472	0	0	0.00143472	0.00860832	0.00430416	0	0	0	0.00430416	0	0	0.00143472	0.0071736	0	0.00430416	0.00143472
GGTCTACGTTCGTAATATGAAA	602	0.00498339	0	0.00664452	0.00166113	0	0	0	0	0.00498339	0	0	0.00166113	0	0.00166113	0	0.00166113	0.00996678	0.0166113	0.00166113	0.00166113	0.00498339	0.00498339	0.00498339	0	0	0	0	0.00166113	0	0.00996678	0	0.00166113	0	0.00166113	0.00166113	0.00996678	0	0.00166113	0.00166113	0	0.00166113	0	0	0	0.00498339	0	0.00498339	0.00664452
GATCTGTTTACAGGTCTCGTAT	667	0.0029985	0.0029985	0.0029985	0	0.0029985	0.0029985	0.0029985	0.005997	0	0.0029985	0	0	0	0.0029985	0.0029985	0	0.005997	0.0029985	0.0029985	0.0089955	0.0029985	0	0.0029985	0	0.005997	0.00449775	0.005997	0	0.0089955	0	0.0029985	0.005997	0.0029985	0.0029985	0.0029985	0.0029985	0	0.0029985	0.0029985	0	0.0029985	0.0029985	0	0.005997	0.0029985	0	0.0029985	0.0029985
GGTCTTTGTCAAGTTTGTCGTG	649	0.0046225	0	0.00154083	0.00154083	0	0.00154083	0.0046225	0.00924499	0.00154083	0.00308166	0.00308166	0.00154083	0.00154083	0.00308166	0.0446841	0.00154083	0.0107858	0	0.00308166	0.00308166	0	0	0.00308166	0	0.0107858	0	0.00308166	0	0.0046225	0.00616333	0	0.00154083	0	0.00154083	0	0.00308166	0	0	0	0.00154083	0.00154083	0	0.00154083	0	0.00616333	0.00154083	0.00308166	0.00154083
GGTGAATTAGATTGTGGTTTCG	475	0.00421053	0.00210526	0.00421053	0	0	0	0	0.00421053	0.00421053	0.00421053	0	0.00421053	0	0.00421053	0	0	0.00842105	0	0	0.00842105	0	0	0.00421053	0.00421053	0.00421053	0.00421053	0.00421053	0	0.00421053	0	0	0	0.00421053	0	0	0.00421053	0.00421053	0.00421053	0.00421053	0	0.00421053	0	0.00421053	0.00421053	0.00842105	0	0	0.00421053
GGTGGCAGGCTAGGGCACCTAA	844	0	0	0.00592417	0	0	0.0035545	0	0.00473934	0.00473934	0.0035545	0	0.0035545	0	0.00473934	0.00947867	0	0.0035545	0.00473934	0	0.00118483	0.00118483	0.0035545	0	0.00118483	0.0035545	0	0.00473934	0.00118483	0.00118483	0.00473934	0	0.0035545	0	0.0035545	0	0	0	0	0.00118483	0	0.00473934	0	0	0.00118483	0.00118483	0.0035545	0.00118483	1
GGTGGCGTAGTGGTTTCGTGTA	527	0.0056926	0.00379507	0.0132827	0	0	0.0056926	0	0.0056926	0.00379507	0.00379507	0	0.0056926	0	0.0056926	0.00379507	0.00379507	0.0056926	0	0.00379507	0.00379507	0.00379507	0	0	0	0.0056926	0	0	0	0.00759013	0	0	0	0.00379507	0	0	0.0056926	0	0	0.0056926	0.00379507	0.00379507	0.00379507	0	0.00379507	0.00379507	0	0	0.0056926
GGTGGGAGTGCGGCGATACTTA	327	0.00611621	0	0	0	0	0.00917431	0.00611621	0	0.00611621	0	0.00611621	0.00611621	0	0	0	0	0.00917431	0.00611621	0	0.00917431	0.00611621	0	0	0.00917431	0.00611621	0	0.00611621	0	0.00611621	0.0122324	0.00611621	0.00611621	0.00917431	0.00611621	0.00611621	0.00611621	0	0	0	0	0	0	0	0	0	0	0	0.00917431
GGTGGGGATTTCGGCAGTGGAG	963	0.00207684	0	0.00207684	0	0.00207684	0.00519211	0	0.00103842	0.00623053	0	0.00103842	0.00415369	0.00103842	0.00519211	0.00519211	0	0.00415369	0.00519211	0.00207684	0.00519211	0	0	0.00207684	0	0.133956	0	0.00207684	0.00103842	0.00623053	0.00415369	0.00207684	0	0.00103842	0	0.00103842	0.00207684	0.00103842	0.00103842	0	0.00103842	0.00103842	0	0.00103842	0.00519211	0.00103842	0.00415369	0.00103842	0.00207684
GGTGTAATTTACTTGGTGAGGC	17	0	0.0588235	0	0	0	0	0	0	0	0	0	0	0	0	0	0	0	0.0588235	0	0	0	0	0	0	0	0	0	0	0	0	0	0	0	0	0	0	0	0	0	0	0	0	0	0	0	0	0	0
GGTGTCCAAGCGGGTGACTTGG	621	0.00322061	0	0.0112721	0	0	0	0.00483092	0.00322061	0.00322061	0	0	0	0	0.00483092	0.00644122	0	0.0177134	0.00483092	0.00322061	0.00322061	0.00322061	0	0.00322061	0.00805153	0.00483092	0	0.00322061	0	0.00966184	0.00483092	0	0	0.00322061	0	0	0.00483092	0	0	0	0	0.00322061	0	0.00644122	0	0.00322061	0	0.00483092	0.00483092
AGGGTTGGAGCTGGCTAGAATC	512	0	0.00195312	0.00390625	0	0	0.00195312	0	0	0.00390625	0.00585938	0	0.00390625	0.00195312	0.00195312	0.00976562	0	0.00976562	0.00390625	0.00195312	0	0.00195312	0	0.00195312	0	0.00585938	0	0.00390625	0	0.00390625	0	0	0.00195312	0.00390625	0	0	0.00585938	0	0	0.00195312	0	0.00195312	0	0	0	0.00195312	0	0	0.00195312
GGTGTCCGAGCGGGTGACTTGG	4	0	0	0	0	0	0	0	0	0	0	0	0	0	0	0	0	0	0	0	0	0	0	0	0	0	0	0	0	0	0	0	0	0	0	0	0	0	0	0	0.25	0	0	0	0	0	0	0	0
GGTTATGACGTCTAACTCCACC	742	0.00269542	0.00269542	0.00269542	0	0.00269542	0.00539084	0.00269542	0	0.00404313	0.00404313	0	0.00404313	0	0	0.00539084	0	0.00539084	0.00269542	0.00269542	0.00539084	0.00269542	0	0.00269542	0	0.00269542	0.00269542	0.00808625	0	0.00539084	0.00539084	0	0.00404313	0.00269542	0	0	0.00269542	0	0	0	0.00269542	0.00539084	0.00269542	0.00269542	0.00539084	0.997305	0.00673854	0	0.00539084
GGTTCGATCCACGATCCTGGGG	783	0.00383142	0.00127714	0.00510856	0.00127714	0.00510856	0.00510856	0.00766284	0.00766284	0	0	0	0.00766284	0	0	0	0.00383142	0.00510856	0.0140485	0.00127714	0.00127714	0	0	0.00127714	0	0.00127714	0.00127714	0.00383142	0	0.00383142	0.00127714	0	0	0	0.00510856	0	0.00510856	0.00127714	0	0.00127714	0.00127714	0.00510856	0.00127714	0	0	0	0.00127714	0.00383142	0.00510856
GGTTCTGCTCATGGATTTGTGA	562	0.00355872	0.00177936	0.00177936	0	0	0	0.0088968	0	0.00355872	0	0	0	0	0.00533808	0	0	0.0124555	0.00533808	0	0.00355872	0.00177936	0	0	0	0.00355872	0	0.0088968	0.00177936	0.00177936	0.00177936	0	0.00355872	0	0	0	0.00177936	0	0	0.00177936	0	0.00355872	0	0	0.00533808	0.00355872	0	0	0.0088968
GGTTGGAACGTTTCTTAGGTTT	712	0.00421348	0	0.00561798	0	0	0.997191	0.00140449	0.00421348	0.00561798	0.00140449	0	0.00140449	0	0.00421348	0.00421348	0	0.00140449	0	0	0.00561798	0.00561798	0.00140449	0	0	0.00140449	0.00140449	0.00140449	0.00140449	0.00140449	0	0	0.00140449	0.00140449	0	0	0.00140449	0.00421348	0	0	0	0.00140449	0	0	0.00140449	0.00561798	0	0.00140449	0.00421348
GGTTGGAGGGTACAAAGAGCGA	744	0	0	0.00134409	0.00268817	0.00134409	0	0.00134409	0	0.0174731	0.00268817	0.00134409	0	0	0.00537634	0.00268817	0	0.0336022	0.0107527	0.00134409	0.00134409	0.00134409	0	0	0.00268817	0.0107527	0.00268817	0.00268817	0	0.00268817	0.00672043	0	0.00134409	0.00134409	0	0	0.00134409	0	0.00268817	0.00134409	0.00134409	0.00134409	0	0.00134409	0.00134409	0.00268817	0	0.00134409	0.00134409
GGTTGGGACAGAGGAATCACCG	684	0	0	0.00292398	0.00292398	0	0.00292398	0	0.00292398	0.00584795	0	0	0.00584795	0.00292398	0.00292398	0.00292398	0.00292398	0	0.00584795	0	0	0.00292398	0.00292398	0.00292398	0	0.00292398	0	0.00292398	0.00292398	0	0.00584795	0.00292398	0.00292398	0.00292398	0	0	0	0.00292398	0.00292398	0.00292398	0	0.00584795	0.00584795	0	0.00292398	0.00292398	0.00292398	0.00292398	0.00292398
GTAATTGCACCATTTTCTGCTT	677	0.0014771	0	0.00886263	0	0.0014771	0.0014771	0.0014771	0.00886263	0.00590842	0.0014771	0	0.00590842	0	0.00443131	0.00443131	0.00443131	0.00443131	0.00590842	0	0.00443131	0.0014771	0	0.00443131	0	0.00443131	0.0014771	0.00443131	0	0.00443131	0.00886263	0.0014771	0.0014771	0	0.00443131	0	0.00886263	0	0.00443131	0.0014771	0	0.0014771	0	0	0.0014771	0	0.0014771	0	0.0014771
GTAATGGTTTTAATACTTTAGT	770	0.00519481	0	0	0.0012987	0	0.0012987	0	0.00519481	0.0012987	0	0.0012987	0.012987	0	0.00909091	0.00909091	0	0	0.00519481	0	0.0012987	0.025974	0	0.0012987	0	0.0012987	0.0012987	0.00519481	0	0.012987	0.00779221	0.00519481	0.0012987	0.0012987	0	0	0.00909091	0.00519481	0	0.0038961	0	0.00519481	0.0038961	0	0.0038961	0.00779221	0.0012987	0	0.00519481
GTACTATCAGCAGGCCAATGGT	664	0.00301205	0	0.0060241	0	0.00150602	0	0	0	0.00301205	0.00451807	0.00301205	0.00451807	0.00150602	0.0060241	0.00301205	0	0.00301205	0.00150602	0	0.00301205	0.00451807	0	0	0	0.00451807	0	0	0	0	0.00301205	0.00150602	0	0	0.00301205	0	0.00903614	0	0.00150602	0	0.00150602	0	0.00150602	0.00301205	0.00150602	0.00301205	0	0.00150602	0.00451807
AGGGCTTCGGACATAAACCTGC	566	0.00530035	0.00176678	0.00176678	0.00530035	0	0.00176678	0.00176678	0.00530035	0	0	0.00176678	0.00883392	0	0.00883392	0	0.00176678	0.00530035	0.0123675	0.00176678	0	0.00530035	0.00176678	0.00176678	0	0.00176678	0	0.00530035	0	0.0212014	0.00530035	0	0.00176678	0.00176678	0	0.00530035	0	0	0	0.00176678	0.00176678	0	0	0.00176678	0	0	0.00530035	0.00176678	0.00530035
GTAGGACGTTGATGAGCATTTT	511	0.00391389	0	0	0	0	0.00391389	0.00391389	0.00782779	0.00391389	0	0	0	0	0.00391389	0.00391389	0	0	0	0	0.00782779	0.00391389	0	0.00391389	0.00391389	0.00782779	0	0.00782779	0.00391389	0.00391389	0	0	0	0	0	0	0.00782779	0	0.00782779	0	0	0.00391389	0.00391389	0	0	0.00391389	0	0.00391389	0.00782779
GTAGTTCCTTATAGCTTTCGTA	606	0	0.00165017	0.0049505	0	0	0	0	0.0247525	0.00990099	0.00165017	0	0.00165017	0	0.00165017	0.00165017	0.00165017	0.00660066	0.0049505	0	0.0049505	0.00165017	0	0	0	0.00660066	0.00165017	0.00165017	0	0.0049505	0	0	0.00165017	0.00165017	0	0	0.00165017	0.0049505	0	0	0	0.00660066	0	0.00165017	0	0	0.00165017	0.0049505	0.0115512
GTTGTGGTCTCAGGTAAATAAT	437	0.00228833	0.00228833	0.00686499	0.00686499	0.00228833	0.01373	0	0.00228833	0	0	0.00228833	0.00686499	0	0.00228833	0.00228833	0	0.00228833	0.00686499	0	0.00228833	0.00228833	0.00228833	0.00686499	0	0	0.00228833	0.00228833	0	0.01373	0.00686499	0.00228833	0.00228833	0	0	0	0.00686499	0	0	0	0	0.00228833	0	0	0	0	0	0	0.0114416
GTATTGACTGGGGTGCTTGAAG	764	0.0013089	0.0013089	0.0039267	0	0.0026178	0.0026178	0	0.0013089	0.0026178	0.0026178	0	0.0026178	0.0013089	0.013089	0.0013089	0	0.0026178	0.0039267	0.0013089	0	0.0026178	0.0013089	0.0013089	0	0.0013089	0	0	0	0	0.0104712	0	0.0026178	0	0.0026178	0.0013089	0.0091623	0.0039267	0	0.0013089	0.0026178	0.0026178	0	0	0	0.0026178	0	0	0.0039267
GTATTTAGAAGGTCTCCTCGCG	736	0.00271739	0.00271739	0.00271739	0.00271739	0	0.00407609	0	0.00543478	0.00543478	0.00407609	0.00407609	0.00407609	0	0.0149457	0.00407609	0	0.0149457	0.00271739	0	0.00271739	0.00407609	0.00271739	0.00407609	0.00407609	0.00407609	0.00407609	0.00543478	0.00271739	0.00407609	0.00815217	0.00271739	0	0	0.00407609	0	0.00543478	0.00407609	0.00271739	0.00407609	0	0.00407609	0.00543478	0	0.00271739	0.00407609	0	0.00407609	0.00543478
GTCAATTAGAGGAGGGCAGGGC	683	0.00439239	0.00292826	0.00585652	0.00146413	0.00146413	0.00292826	0	0.00292826	0	0.00292826	0	0.00292826	0	0.00732064	0.00585652	0.00292826	0.00439239	0.00146413	0	0.00439239	0.00878477	0	0.00146413	0	0.00146413	0	0.00292826	0.00146413	0.00439239	0.00292826	0	0	0	0.00146413	0.00146413	0.00585652	0.00146413	0	0	0	0.00585652	0	0.00146413	0.00146413	0.00732064	0	0.00146413	0.0102489
GTCAGGACGCTCTGGGGAAAGG	494	0	0	0	0.0931174	0	0.00404858	0	0.00404858	0	0.00202429	0	0.0121457	0	0.00404858	0.01417	0.00202429	0.00809717	0.00809717	0	0.00404858	0.00202429	0.00202429	0	0	0	0.00202429	0	0	0.00202429	0	0	0.00202429	0	0	0.00202429	0.00809717	0	0	0	0	0.00404858	0.00202429	0	0.00404858	0	0	0	0.00404858
GTCCAAACGAAATGGGCAACAT	708	0.00282486	0.00282486	0.00282486	0	0.00564972	0.00564972	0.00282486	0.00564972	0.00282486	0	0	0.00564972	0	0.00564972	0.00564972	0	0.00282486	0.00564972	0	0.00282486	0.00282486	0	0	0	0.00564972	0	0.00282486	0.00564972	0.00282486	0.00706215	0	0.00282486	0.00282486	0.00282486	0	0.00282486	0.00282486	0	0.00282486	0	0.00282486	0	0	0.00282486	0	0	0.00282486	0.00282486
GTCCCGTTCTTCATGTGACTTT	653	0	0	0.00306279	0	0	0.00765697	0.00153139	0.00306279	0.00306279	0	0.00306279	0.00306279	0	0.00765697	0	0	0.00306279	0	0.00306279	0	0.00306279	0	0	0.00153139	0.00153139	0.00306279	0.00306279	0	0.00153139	0.00765697	0	0	0	0	0.00153139	0.00306279	0	0.00153139	0.00153139	0.00612557	0.00306279	0	0.00153139	0.00306279	0.00765697	0.00153139	0	0.00306279
GTCCTAGGCATGTTCATACTCG	702	0.0014245	0	0.002849	0.0014245	0.0014245	0.002849	0.0014245	0.00854701	0.002849	0.002849	0	0.002849	0	0.0014245	0.0014245	0	0.002849	0.002849	0	0.00569801	0.0042735	0	0	0	0.002849	0.0014245	0	0	0.002849	0	0	0	0.0014245	0	0	0.0042735	0	0	0.0014245	0.002849	0.00569801	0	0.0014245	0.0014245	0	0.0014245	0	0.0042735
AGGGGAGAGGTGGCGAATTGTG	718	0	0	0.00139276	0	0	0.00139276	0.00139276	0.00417827	1	0	0.486072	0	0	0.00139276	0	0	0.00696379	0.00139276	0	0.00139276	0.00139276	0	0.00139276	0	0.00139276	0	0.00139276	0	0.00139276	0	0	0.00278552	0.00139276	0.00139276	0	0.00139276	0	0	0	0.00139276	0.00278552	0	0	0	0.00139276	0	0	0.00696379
GTTCTTCAGCACCCCTCACCTG	469	0.0021322	0.0021322	0	0	0	0.0021322	0	0	0	0	0	0.00639659	0	0	0.00639659	0.0021322	0.0021322	0.00639659	0	0.00639659	0.0021322	0	0	0.00639659	0	0	0.00639659	0	0.00639659	0.0021322	0	0.0021322	0.0021322	0.00639659	0.0021322	0.0277186	0	0.0021322	0	0.00639659	0.0021322	0.0021322	0.0021322	0.00426439	0.00639659	0	0	0.0021322
GTCGATCCTCCGTCTCAGCGTT	627	0	0	0.00637959	0	0	0	0.00318979	0.00956938	0	0.00318979	0	0.00318979	0.00318979	0.00478469	0	0	0.0127592	0.00318979	0	0.00478469	0	0.00318979	0.00318979	0	0.00478469	0	0.00478469	0	0.00478469	0	0.00318979	0.00318979	0.00318979	0	0.00318979	0.00478469	0	0.00318979	0.00318979	0	0.00318979	0.00478469	0	0	0	0.00478469	0	0.00478469
GTCGCTGATTTTAAGATGTCTT	346	0	0	0	0.0115607	0	0.00578035	0	0	0	0.00578035	0	0.0115607	0	0	0	0.00578035	0.00578035	0.00578035	0.00578035	0.0144509	0	0.00578035	0	0	0	0.00578035	0.00578035	0	0	0.00578035	0	0	0	0	0	0.00578035	0	0.00578035	0.00578035	0.00578035	0	0.00578035	0	0	0.00578035	0	0.00578035	0.00578035
GTCGGATGCATGCAGCAGGGGC	827	0.00120919	0.00604595	0	0	0.00483676	0.00483676	0	0	0	0	0.00483676	0.00362757	0	0.00967352	0.00604595	0.00120919	0	0.00483676	0	0.00241838	0.00120919	0	0	0.00120919	0.00483676	0	0	0	0	0.00241838	0	0.00241838	0	0	0	0	0.00120919	0	0.00604595	0	0.00604595	0.0217654	0	0.00725514	0.00241838	0.00120919	0	0
GTTGTCCTGTCCATGACTATCA	749	0.00267023	0	0.00534045	0	0	0	0.00267023	0.00801068	0.00267023	0.0654206	0	0.00133511	0	0.00400534	0.00133511	0	0.00267023	0.00267023	0	0.00267023	0.00133511	0	0	0	0.00534045	0	0.00400534	0	0.00801068	0	0.00133511	0.00133511	0	0	0	0.00267023	0	0.00133511	0	0	0.00267023	0.00133511	0.00133511	0.00801068	0.00267023	0	0	0.00267023
GTCTGAGAATGGATTCATGCGT	757	0	0	0.00528402	0	0.0290621	0.00528402	0	0.00528402	0.00264201	0	0	0.01321	0.00264201	0.00264201	0.00792602	0	0.00264201	0.00528402	0	0.00792602	0.00264201	0.00264201	0	0.00264201	0.00264201	0	0.00264201	0	0	0.014531	0.00264201	0.00264201	0	0	0.00264201	0.00924703	0.00264201	0.00264201	0	0	0.010568	0.00264201	0.00264201	0.00528402	0.00528402	0	0.00660502	0.00792602
GTCTGCCTTGGGGCGCCTAGCA	915	0	0.00218579	0.00218579	0	0	0.00218579	0.00218579	0.00655738	0.00218579	0.00218579	0	0.00655738	0	0.00437158	0.00218579	0.00655738	0.010929	0.00437158	0.00218579	0.00437158	0	0	0.00218579	0	0.00218579	0	0.00437158	0	0.00218579	0.00437158	0.00218579	0	0.00218579	0	0	0	0	0	0	0	0.00437158	0.00218579	0.00437158	0.00218579	0.00874317	0.00218579	0.00874317	0.00218579
GTCTGTTATGGACTAGCCTAAG	327	0	0.00611621	0	0	0	0.00611621	0	0.00611621	0.00611621	0	0	0	0	0.00611621	0.00917431	0	0	0.00611621	0	0	0	0	0	0	0	0	0	0	1	0	0	0	0.00917431	0.0122324	0.00611621	0.00611621	0	0	0.00611621	0	0.00611621	0.00611621	0	0.00611621	0.00611621	0.00917431	0	0
GTTTTATTATGGATGTGGCTAA	608	0	0	0.00822368	0.00328947	0.00328947	0.00328947	0.00328947	0.00822368	0.00328947	0	0.00328947	0	0	0.00328947	0.0148026	0.00328947	0.00822368	0.00822368	0	0.00657895	0.00328947	0	0.00328947	0	0.00822368	0	0	0.00328947	0.00328947	0.00657895	0	0.00328947	0.00328947	0	0	0.00822368	0	0	0.00328947	0.00328947	0.0115132	0.00328947	0	0.00328947	0.0164474	0.00328947	0	0.00328947
GTCTTCATCTGGCAGTCTGCGA	628	0.00159236	0	0.00477707	0.00159236	0.00159236	0.00955414	0.00159236	0.00477707	0.00159236	0	0.00477707	0.00636943	0.00477707	0.00159236	0.00796178	0.00477707	0.00636943	0.00796178	0	0.00636943	0.00159236	0.00159236	0.00159236	0.00159236	0	0	0.00159236	0	0.00636943	0.00159236	0	0	0.00159236	0	0	0.00636943	0.00159236	0	0.00477707	0	0.00477707	0.00159236	0	0.00159236	0.00477707	0	0.00159236	0.00636943
AAGGGGATCGTGGTATTTTCCT	567	0	0.00176367	0.0881834	0	0	0	0.00352734	0.00352734	0.00176367	0	0	0.0176367	0	0.00176367	0.00705467	0.00176367	1	0.00352734	0	0.00352734	0.00352734	0.00176367	0	0.00176367	0.00881834	0	0	0	0.00352734	0.00176367	0	0	0	0.00176367	0.00176367	0	0	0	0.00176367	0.00176367	0.010582	0.00352734	0.00176367	0	0.0141093	0.00176367	0.00352734	0.00705467
GTGAGAAGTGGATTTTCTGCCG	339	0	0	0.00589971	0	0	0	0	0	0.0117994	0	0.0176991	0.0147493	0	0.0147493	0	0.00589971	0.00884956	0.00589971	0	0.00589971	0.00884956	0	0	0	0.00884956	0.00589971	0	0	0	0	0	0.00589971	0.00589971	0	0	0	0.00589971	0	0.00589971	0	0	0	0	0	0	0.00589971	0.00589971	0
GTGAGGCCAGAGCGGTCCCGGT	732	0.00273224	0.00273224	0.00273224	0	0	0.00409836	0.00273224	0.00273224	0.00273224	0	0.00273224	0	0	0.00273224	0	0.0191257	0.00273224	0.00546448	0	0.00273224	0.00273224	0.00273224	0.00546448	0.00546448	0.00273224	0	0.00546448	0	0.00273224	0.00819672	0	0.00273224	0.00273224	0	0.00273224	0.00819672	0.00273224	0	0	0	0.00273224	0	0	0.00273224	0.00273224	0.00273224	0.00273224	0.00546448
GTGATTCGCCTGTTCGTGCTTC	11	0	0	0.181818	0	0	0	0	0	0	0	0	0	0	0	0	0	0	0	0	0	0	0	0	0	0	0	0	0	0	0	0	0	0	0	0	0	0	0	0	0	0	0	0	0	0	0	0	0
GTGATTCGTTCGACGCTAGTGA	722	0.00138504	0	0.00277008	0	0	0.00692521	0.00138504	0.00138504	0	0.00554017	0.00138504	0.00554017	0	0.00277008	0.00277008	0	0.00831025	0.00277008	0	0.00554017	0.00138504	0.00138504	0.00831025	0	0.00138504	0	0.00138504	0	0.00692521	0	0.00138504	0.00138504	0	0.00138504	0	0.00969529	0.00138504	0	0.00138504	0.00138504	0.00138504	0.00138504	0	0.00138504	0.00831025	0.00277008	0.00138504	0.00138504
GTGCAAGTGATTCCCCTTCTTC	775	0.00129032	0.00129032	0.00387097	0	0	0.0735484	0	0.00903226	0.00258065	0.00258065	0.00129032	0.00258065	0.00129032	0	0.00258065	0	0.00387097	0.00387097	0.00258065	0	0.00516129	0	0.00129032	0.00129032	0.00387097	0.00129032	0.00387097	0	0.00258065	0.00387097	0.00516129	0	0	0.00129032	0	0.00258065	0.00129032	0	0.00129032	0.00129032	0.00516129	0.00129032	0	0	0.00129032	0.00129032	0.00258065	0.00387097
GTGCCGCTACTAGATTCCTGTG	385	0.0025974	0	0.0025974	0	0	0.0025974	0	0.0025974	0.0025974	0	0	0.0025974	0	0.00779221	0	0	0	0.00779221	0	0	0.00779221	0	0.00779221	0	0	0.0025974	0.00779221	0	0	0	0.0025974	0	0	0.0025974	0.00779221	0.0025974	0	0	0	0	0.0025974	0	0	0	0	0	0	0.012987
GTGCCGATAGAGTCCGGACGGC	772	0.00259067	0	0	0.00259067	0	0.00777202	0	0.00518135	0.00259067	0.00259067	0	0.0103627	0.00259067	0	0.00518135	0	0.00259067	0.00518135	0	0.00518135	0.00518135	0	0	0	0.00259067	0	0.00259067	0	0.00518135	0	0	0.00259067	0.00518135	0.00259067	0.00259067	0.00518135	0	0	0	0.00518135	0.00518135	0.00777202	0.00259067	0.00259067	0.00259067	0	0.00259067	0.00518135
ATGCTCTAGGGTTGCATTGCAC	624	0.0144231	0.00641026	0.00320513	0.00320513	0	0.00801282	0.00320513	0.0192308	0.00801282	0	0.00320513	0.314103	0	0.00480769	0.00320513	0	0.00480769	0	0.00320513	0	0.00641026	0.00320513	0.00320513	0	0.00480769	0	0.00801282	0	0.00320513	0.00801282	0	0	0	0.00320513	0	0.00320513	0	0	0	0.00320513	0.00320513	0.00320513	0.00320513	0.00320513	0.00320513	0.00641026	0	0.0240385
GTGGGCGGTGTTGATGCCTCGG	878	0.00341686	0.00113895	0.00113895	0	0.00113895	0.00569476	0.00341686	0.0136674	0.00797267	0	0.00113895	0.00683371	0	0.00797267	0.00569476	0	0.00797267	0.00569476	0	0.00911162	0.00341686	0	0.0022779	0.0022779	0.0022779	0.00113895	0.00911162	0.0022779	0.00113895	0.00113895	0	0.00113895	0	0.00113895	0.0022779	0.00341686	0	0	0	0	0.0022779	0.00113895	0	0.0022779	0.0022779	0.00113895	0.0022779	0.00683371
GTGGGCGTCCTCGACTCCCTAG	784	0	0.00127551	0.00765306	0	0.00127551	0.0153061	0	0.00127551	0.00382653	0	0	0.109694	0.00382653	0.00382653	0.00127551	0.00127551	0.00382653	0.00382653	0	0.00637755	0	0.00127551	0	0.00127551	0.00382653	0	0.00765306	0	0.00382653	0.00382653	0.00127551	0	0.00127551	0	0	0.00127551	0.00127551	0	0.00382653	0.00127551	0.00127551	0	0.00127551	0.00382653	0.00382653	0.00127551	0	0.00765306
AGGGGGGAGCGGTGTTCTTTGA	882	0	0.00113379	0.00566893	0	0	0.00453515	0	0.00113379	0.00226757	0	0	0.00226757	0	0.00226757	0	0	0.00453515	0.00453515	0	0.00113379	0	0	0.00226757	0.00226757	0.0147392	0	0.00113379	0	0.00453515	0.00340136	0	0.00113379	0	0.00113379	0	0.00453515	0	0.00113379	0.00113379	0.00226757	0.00680272	0.00113379	0	0.00226757	0.00113379	0.00226757	0.00113379	0.00907029
GTGGTTGTTATATATCCTCTGG	814	0.002457	0	0.002457	0	0.002457	0.002457	0.004914	0	0.002457	0.002457	0.002457	0.002457	0	0.002457	0.002457	0	0.004914	1	0	0.002457	0.002457	0.002457	0	0	0.00859951	0.00614251	0.002457	0	0.039312	0.002457	0	0	0	0.0503686	0	0.00614251	0	0.002457	0	0	0.002457	0.002457	0	0.002457	0.002457	0	0	0.0036855
GTTACCCGGGTGTTTGTCTATC	232	0	0.00862069	0	0	0	0	0	0.00862069	0	0	0	0	0	0	0.00862069	0	0.00862069	0	0	0	0	0	0	0	0	0	0	0	0	0.00862069	0	0	0	0	0	0.00862069	0	0.00862069	0	0	0	0	0	0	0.00431034	0.00862069	0.00862069	0
GTTAGTGCGTTGCCGGGGTTAA	709	0	0.00141044	0.00141044	0	0	0.00141044	0.00141044	0.00564175	0	0.00141044	0.00141044	0	0	0.00282087	0	0.00282087	0.00141044	0.00141044	0	0.00141044	0.00846262	0	0.00141044	0.00141044	0.00282087	0	0.00282087	0.00141044	0.00141044	0.00705219	0	0	0	0.00141044	0	0.00564175	0	0	0	0.00141044	0.00564175	0.00141044	0	0.00564175	0.00141044	0	0.00282087	0.00846262
GTTATAGTTCGCTAAAGTGTTG	616	0	0.00811688	0.00324675	0.00324675	0	0.00487013	0.00324675	0.00487013	0.00487013	0	0	0.00324675	0.00324675	0.00324675	0.00324675	0	0.00324675	0.00487013	0	0	0.00811688	0.00324675	0	0	0.00487013	0.00324675	0.00811688	0	0.00324675	0.00811688	0.00324675	0	0	0	0.00324675	0	0	0	0.00324675	0.00324675	0.00324675	0.00324675	0	0	0	0	0.00324675	0.00324675
GTTATGCCTTAAGGAGCGGGAA	672	0.00297619	0	0.00297619	0.00446429	0.00297619	0.00297619	0.00297619	0.00446429	0.00297619	0	0.00744048	0	0	0.00446429	0.00297619	0.00297619	0.0133929	0.0193452	0.00297619	0.00297619	0.00595238	0	0	0.0297619	0.0267857	0	0.00297619	0	0.00595238	0.00446429	0.00297619	0.00297619	0	0.00446429	0	0.00595238	0.00297619	0.00297619	0	0	0	0.00297619	0.00297619	0.00446429	0.00446429	0.00297619	0	0
[truncated: 3,110 more rows]
[truncated: 68 more columns]

## Sheet: FGFR14_E14_ Q5
GATGTCAGCGTCTCCAGGCTGT	200	0	0	0	0	0	0	0	0	0	0	0	0	0	0	0	0	0	0	0	0	0	0	0	0	0	0	0	0	0	0	0	0	0	0	0	0	0	0	0	0	0	0	0	0	0	0	0	0
AAAGGATTGAGCGTCAGAGGTG	168	0	0	0	0	0	0	0	0	0	0	0	0	0	0	0	0	0	0	0	0	0	0	0	0	0	0	0	0	0	0	0	0	0	0	0	0	0	0	0	0	0	0	0	0	0	0	0	0
[truncated: 1,029 more rows]
[truncated: 67 more columns]
